# Supplementary material for: Solar-blind ultraviolet-C persistent luminescence phosphors
Source: Nat Commun. 2020 Apr 27;11:2040. doi: 10.1038/s41467-020-16015-z (PMC7184723; doi:10.1038/s41467-020-16015-z)
Supplement: Supplementary file 3 — Source Data [file 41467_2020_16015_MOESM3_ESM.xlsx]

## Sheet: Figure 1
Fig. 1b							Fig. 1c
Excitation		Emission					Persistent luminescence decay in darkness					Persistent luminescence decay in direct sunlight					Persistent luminescence decay in indirect sunlight					Persistent Luminecence dacay in room light					Persistent luminescence emission
Wavelength(nm)	Intensity	Wavelength(nm)	Intensity				Decay Time (s)	Intensity				Decay Time	Intensity				Decay Time	Intensity				Decay Time	Intensity				Wavelength(nm)	Intensity
190	3.45896e-06	259	0.000101461				10	7340880				10 min	1880				10 min	17050				10 min	22220				251	10200
191	3.15377e-06	260	0.000120681				20	3581260				20 min	770				20 min	10450				20 min	11050				252	12960
192	3.09367e-06	261	0.000139561				30	2315770				30 min	400				30 min	8730				30 min	9520				253	22940
193	3.41118e-06	262	0.000155424				40	1694980				40 min	310				40 min	6940				40 min	7860				254	30030
194	3.40002e-06	263	0.000171057				50	1329200				50 min	250				50 min	5490				50 min	6290				255	47030
195	3.94418e-06	264	0.000185404				60	1093840				1 h	230				1 h	5000				1 h	5610				256	62190
196	3.94821e-06	265	0.000191821				70	930130				1.5 h	210				1h 10 min	4290				2 h	2360				257	81840
197	4.25603e-06	266	0.000201119				80	816410				2 h	180				1h 20 min	3700				3 h	1500				258	100290
198	4.61923e-06	267	0.000209325				90	715830									1 h 30 min	3110				4 h	1350				259	125320
199	4.99351e-06	268	0.000209306				100	649220									1 h 40 min	2800				5 h	1130				260	144290
200	5.44941e-06	269	0.000213083				110	589200									1 h 50 min	2320				6 h	1010				261	173090
201	5.43881e-06	270	0.000212616				120	538550									2 h	1910				7 h	930				262	182410
202	5.34808e-06	271	0.000211299				130	500320									2.5 h	1540				8 h	790				263	191090
203	6.14871e-06	272	0.000211191				140	461060									3 h	1300				9 h	730				264	197240
204	6.29101e-06	273	0.000204242				150	434080									4 h	1020				10 h	710				265	202130
205	5.98134e-06	274	0.00020353				160	407720									5 h	900				11 h	660				266	206520
206	6.48965e-06	275	0.000195797				170	385050									6 h	810				12 h	620				267	209070
207	6.46452e-06	276	0.000189709				180	361110									7 h	730									268	209930
208	6.3579e-06	277	0.000184622				190	344140									8 h	610									269	210360
209	6.37072e-06	278	0.000179401				200	325380									9 h	590									270	209810
210	6.46261e-06	279	0.000170624				210	312980									10 h	500									271	208460
211	6.17028e-06	280	0.000160929				220	294500									11 h	470									272	205060
212	6.21767e-06	281	0.000155075				230	283070									12 h	450									273	201650
213	6.36293e-06	282	0.000147872				240	271680																			274	197850
214	5.6762e-06	283	0.000137408				250	261280																			275	193290
215	5.94298e-06	284	0.000130496				260	250910																			276	188350
216	6.29973e-06	285	0.000121723				270	240410																			277	182950
217	5.17833e-06	286	0.000116422				280	234300																			278	176540
218	5.54589e-06	287	0.00010946				290	224650																			279	171420
219	5.90065e-06	288	0.000102085				300	213940																			280	165070
220	6.45099e-06	289	9.779e-05				310	211460																			281	159380
221	6.24282e-06	290	9.22497e-05				320	200880																			282	153770
222	6.58328e-06	291	8.96528e-05				330	196270																			283	147930
223	7.47161e-06	292	8.50896e-05				340	188760																			284	143020
224	8.20959e-06	293	8.27518e-05				350	185470																			285	137340
225	8.90867e-06	294	8.00887e-05				360	178220																			286	132160
226	9.62991e-06	295	7.89292e-05				370	175030																			287	127950
227	1.1727e-05	296	7.34204e-05				380	173140																			288	123410
228	1.36272e-05	297	7.45741e-05				390	164590																			289	119900
229	1.69832e-05	298	7.20765e-05				400	162860																			290	116190
230	2.06437e-05	299	7.37104e-05				410	157170																			291	113470
231	2.44933e-05	300	7.33921e-05				420	154560																			292	110860
232	2.96564e-05	301	7.22359e-05				430	149550																			293	108230
233	3.69605e-05	302	7.26372e-05				440	148010																			294	106670
234	4.40334e-05	303	7.30627e-05				450	140550																			295	105350
235	5.18454e-05	304	7.21483e-05				460	140360																			296	103980
236	6.11326e-05	305	7.27304e-05				470	139230																			297	103320
237	7.13095e-05	306	7.21364e-05				480	130530																			298	101930
238	8.10524e-05	307	7.23534e-05				490	130090																			299	101970
239	9.35488e-05	308	7.16347e-05				500	130170																			300	101320
240	0.00010204	309	7.24218e-05				510	126050																			301	100960
241	0.000116623	310	7.16122e-05				520	122410																			302	101190
242	0.000125682	311	7.38061e-05				530	121180																			303	100960
243	0.000136602	312	7.20972e-05				540	118690																			304	100560
244	0.000151018	313	7.26776e-05				550	115140																			305	101320
245	0.00016332	314	7.06989e-05				560	112940																			306	101100
246	0.000173278	315	7.17109e-05				570	113950																			307	101560
247	0.000185027	316	7.07308e-05				580	110530																			308	101050
248	0.000197415	317	7.03635e-05				590	108190																			309	101020
249	0.000204296	318	6.98002e-05				600	106720																			310	100660
250	0.000209261	319	6.77225e-05				610	106080																			311	99940
251	0.000214235	320	6.73066e-05				620	103380																			312	99810
252	0.000210152	321	6.60549e-05				630	103010																			313	98860
253	0.000202554	322	6.36416e-05				640	98780																			314	97780
254	0.000193683	323	6.34404e-05				650	97800																			315	96890
255	0.000175924	324	6.01982e-05				660	96090																			316	95920
256	0.000154672	325	5.86593e-05				670	95940																			317	94150
257	0.000133763	326	5.74318e-05				680	94250																			318	92690
258	0.000106158	327	5.48179e-05				690	91850																			319	90820
259	8.24255e-05	328	5.21028e-05				700	90000																			320	89420
260	6.62073e-05	329	5.00849e-05				710	88900																			321	86440
261	4.64719e-05	330	4.9387e-05				720	88280																			322	84850
		331	4.32695e-05				730	85750																			323	82010
		332	4.35943e-05				740	85990																			324	79510
		333	4.11169e-05				750	84560																			325	76640
		334	3.84082e-05				760	82830																			326	74000
		335	3.70609e-05				770	82890																			327	71690
		336	3.45065e-05				780	81640																			328	68720
		337	3.24387e-05				790	80550																			329	65520
		338	3.03173e-05				800	80510																			330	63110
		339	2.90874e-05				810	78180																			331	60160
		340	2.64851e-05				820	77510																			332	57210
		341	2.50358e-05				830	78900																			333	54430
		342	2.39029e-05				840	74150																			334	51530
		343	2.21736e-05				850	73790																			335	48540
		344	2.02471e-05				860	71860																			336	46030
		345	1.84038e-05				870	73390																			337	43820
		346	1.8297e-05				880	71930																			338	41430
		347	1.60665e-05				890	69850																			339	38700
		348	1.59286e-05				900	69280																			340	36730
		349	1.49831e-05				910	69030																			341	34420
		350	1.41114e-05				920	67450																			342	32240
		351	1.29393e-05				930	68020																			343	30440
		352	1.23552e-05				940	68910																			344	28300
		353	1.14094e-05				950	66090																			345	26520
		354	1.08391e-05				960	65740																			346	24660
		355	9.72634e-06				970	65130																			347	23170
		356	9.57754e-06				980	64110																			348	21530
		357	8.7219e-06				990	64590																			349	20120
		358	8.46449e-06				1000	63900																			350	18770
		359	7.72848e-06				1010	62490																			351	17680
		360	7.86233e-06				1020	61020																			352	16120
		361	7.17911e-06				1030	62380																			353	15130
		362	7.02692e-06				1040	60680																			354	14090
		363	6.20038e-06				1050	59020																			355	13240
		364	5.73588e-06				1060	61010																			356	12170
		365	5.89297e-06				1070	59150																			357	11380
		366	5.48128e-06				1080	58680																			358	10590
		367	5.38406e-06				1090	58870																			359	9760
		368	4.82116e-06				1100	56640																			360	9050
		369	4.99625e-06				1110	57050																			361	8490
		370	4.56269e-06				1120	56540																			362	7790
		371	4.34748e-06				1130	54020																			363	7280
		372	4.24571e-06				1140	55020																			364	6760
		373	4.02835e-06				1150	54090																			365	6260
		374	3.86377e-06				1160	54910																			366	5790
		375	3.65978e-06				1170	52970																			367	5330
		376	3.36047e-06				1180	54510																			368	4930
		377	3.35351e-06				1190	53590																			369	4710
		378	3.48771e-06				1200	51980																			370	4390
		379	3.50234e-06				1210	51860																			371	3970
		380	3.32225e-06				1220	52380																			372	3730
		381	3.21901e-06				1230	51880																			373	3510
		382	3.34207e-06				1240	50320																			374	3230
		383	2.9627e-06				1250	49490																			375	2940
		384	2.91975e-06				1260	50170																			376	2810
		385	3.05772e-06				1270	51030																			377	2620
		386	2.73923e-06				1280	50520																			378	2420
		387	2.94623e-06				1290	48570																			379	2280
		388	2.78366e-06				1300	48080																			380	2080
		389	3.03125e-06				1310	47900																			381	1960
		390	2.66329e-06				1320	48170																			382	1880
		391	2.82456e-06				1330	46280																			383	1690
		392	2.71077e-06				1340	45760																			384	1600
		393	2.72374e-06				1350	46690																			385	1460
		394	2.38967e-06				1360	45600																			386	1450
		395	2.66996e-06				1370	45810																			387	1280
		396	2.70532e-06				1380	46090																			388	1260
		397	2.48591e-06				1390	46810																			389	1150
		398	2.8523e-06				1400	45530																			390	1060
		399	2.71997e-06				1410	44640																			391	1060
		400	2.66897e-06				1420	44570																			392	960
		401	2.46502e-06				1430	44300																			393	890
		402	2.66047e-06				1440	42920																			394	860
		403	2.65524e-06				1450	43560																			395	820
		404	2.51332e-06				1460	44010																			396	730
		405	2.80876e-06				1470	43230																			397	700
		406	2.66329e-06				1480	42550																			398	700
		407	2.58044e-06				1490	42030																			399	660
		408	2.50976e-06				1500	43210																			400	610
		409	2.63453e-06				1510	42130																			401	550
		410	2.44578e-06				1520	41520																			402	540
		411	2.41604e-06				1530	39820																			403	500
		412	2.46875e-06				1540	42000																			404	490
		413	2.3674e-06				1550	41010																			405	470
		414	2.5065e-06				1560	39080																			406	470
		415	2.46223e-06				1570	38920																			407	430
		416	2.43414e-06				1580	39810																			408	440
		417	2.3817e-06				1590	39030																			409	400
		418	2.28103e-06				1600	38610																			410	400
		419	2.57003e-06				1610	38890																			411	370
		420	2.43399e-06				1620	38080																			412	380
		421	2.43459e-06				1630	37970																			413	350
		422	2.32216e-06				1640	37720																			414	340
		423	2.79443e-06				1650	37860																			415	330
		424	2.50303e-06				1660	38580																			416	360
		425	2.2989e-06				1670	36550																			417	320
		426	2.52707e-06				1680	36970																			418	330
		427	2.37273e-06				1690	36730																			419	320
		428	2.41488e-06				1700	36090																			420	100
		429	2.3428e-06				1710	37120																			421	100
		430	2.4499e-06				1720	35900																			422	110
		431	2.35842e-06				1730	36940																			423	120
		432	2.56441e-06				1740	36820																			424	130
		433	2.4037e-06				1750	35330																			425	120
		434	2.68863e-06				1760	35760																			426	120
		435	2.65598e-06				1770	35930																			427	120
		436	2.69354e-06				1780	34830																			428	140
		437	2.48209e-06				1790	34970																			429	130
		438	2.7997e-06				1800	35400																			430	170
		439	2.43688e-06				1810	34460
		440	2.62554e-06				1820	33770
		441	2.52352e-06				1830	33890
		442	2.62432e-06				1840	33050
		443	2.53948e-06				1850	33240
		444	2.52148e-06				1860	32470
		445	2.47537e-06				1870	33420
		446	2.63897e-06				1880	32730
		447	2.53361e-06				1890	33190
		448	2.55943e-06				1900	32360
		449	2.67215e-06				1910	33390
		450	2.61472e-06				1920	32950
							1930	32110
							1940	31740
							1950	32000
							1960	32730
							1970	32020
							1980	31090
							1990	31660
							2000	30790
							2010	30950
							2020	30870
							2030	31420
							2040	30020
							2050	30310
							2060	30770
							2070	30130
							2080	30350
							2090	29930
							2100	29670
							2110	29710
							2120	29510
							2130	29400
							2140	28920
							2150	30140
							2160	28840
							2170	28070
							2180	27720
							2190	29720
							2200	28040
							2210	28680
							2220	28400
							2230	27920
							2240	27540
							2250	27230
							2260	27660
							2270	26820
							2280	27030
							2290	26650
							2300	27710
							2310	25940
							2320	27060
							2330	27310
							2340	25630
							2350	26410
							2360	25940
							2370	25360
							2380	25830
							2390	25400
							2400	26050
							2410	25230
							2420	25500
							2430	26390
							2440	25600
							2450	25670
							2460	25220
							2470	24890
							2480	24120
							2490	24370
							2500	24390
							2510	23850
							2520	25100
							2530	24920
							2540	25270
							2550	24560
							2560	23760
							2570	24090
							2580	24170
							2590	23200
							2600	23270
							2610	23990
							2620	23520
							2630	23620
							2640	23740
							2650	23160
							2660	24020
							2670	22920
							2680	22870
							2690	23160
							2700	23560
							2710	23250
							2720	23480
							2730	21890
							2740	22910
							2750	21910
							2760	22890
							2770	22900
							2780	21460
							2790	21530
							2800	22190
							2810	22080
							2820	21190
							2830	20860
							2840	21610
							2850	21860
							2860	21510
							2870	21450
							2880	21270
							2890	21650
							2900	21130
							2910	21360
							2920	20650
							2930	21330
							2940	20700
							2950	20530
							2960	21050
							2970	19750
							2980	21110
							2990	20870
							3000	20660
							3010	19870
							3020	20000
							3030	19930
							3040	19900
							3050	19540
							3060	20230
							3070	19690
							3080	20120
							3090	20440
							3100	19400
							3110	19130
							3120	19230
							3130	19010
							3140	19700
							3150	19400
							3160	18640
							3170	19360
							3180	19640
							3190	19160
							3200	19540
							3210	18170
							3220	18270
							3230	19280
							3240	18850
							3250	18560
							3260	17800
							3270	19150
							3280	18790
							3290	18770
							3300	18460
							3310	17960
							3320	18790
							3330	17940
							3340	18020
							3350	17880
							3360	17920
							3370	17950
							3380	17570
							3390	17590
							3400	17490
							3410	17950
							3420	17980
							3430	17440
							3440	17280
							3450	17620
							3460	17760
							3470	17710
							3480	16980
							3490	16940
							3500	17480
							3510	17560
							3520	17390
							3530	16510
							3540	16880
							3550	17280
							3560	17800
							3570	17130
							3580	16500
							3590	16700
							3600	16130
							3610	16070
							3620	16780
							3630	16100
							3640	16930
							3650	16790
							3660	16500
							3670	16060
							3680	16590
							3690	16210
							3700	15710
							3710	16120
							3720	16330
							3730	15910
							3740	16430
							3750	16390
							3760	16250
							3770	15410
							3780	15440
							3790	15880
							3800	15160
							3810	16070
							3820	15570
							3830	15430
							3840	15370
							3850	15760
							3860	15550
							3870	15650
							3880	15210
							3890	15630
							3900	15000
							3910	15150
							3920	15460
							3930	14990
							3940	14660
							3950	15280
							3960	15310
							3970	14860
							3980	14470
							3990	14520
							4000	15070
							4010	14930
							4020	14260
							4030	14600
							4040	14660
							4050	14830
							4060	14730
							4070	14510
							4080	14960
							4090	13990
							4100	15050
							4110	14160
							4120	14250
							4130	14270
							4140	13690
							4150	15210
							4160	14500
							4170	14170
							4180	13650
							4190	13990
							4200	13950
							4210	14500
							4220	14120
							4230	15160
							4240	13430
							4250	13980
							4260	14630
							4270	14350
							4280	14150
							4290	14690
							4300	13430
							4310	13210
							4320	13590
							4330	13610
							4340	13440
							4350	13880
							4360	14610
							4370	13110
							4380	13770
							4390	13420
							4400	13280
							4410	13230
							4420	13420
							4430	13900
							4440	13540
							4450	12830
							4460	12700
							4470	13470
							4480	13140
							4490	13000
							4500	13140
							4510	13090
							4520	13560
							4530	12530
							4540	12410
							4550	12690
							4560	12590
							4570	12720
							4580	13420
							4590	12540
							4600	11960
							4610	12640
							4620	12660
							4630	12480
							4640	11980
							4650	12330
							4660	12530
							4670	12810
							4680	12490
							4690	12130
							4700	11790
							4710	11920
							4720	12480
							4730	12380
							4740	12300
							4750	12230
							4760	12200
							4770	11650
							4780	12080
							4790	11570
							4800	11920
							4810	11830
							4820	11660
							4830	12020
							4840	11890
							4850	12230
							4860	11420
							4870	11560
							4880	11480
							4890	11830
							4900	11430
							4910	11760
							4920	11670
							4930	12310
							4940	11290
							4950	11900
							4960	12150
							4970	11600
							4980	11470
							4990	11330
							5000	11410
							5010	11220
							5020	11410
							5030	11600
							5040	11310
							5050	10910
							5060	11770
							5070	10800
							5080	10980
							5090	11410
							5100	11180
							5110	10900
							5120	10670
							5130	10690
							5140	11250
							5150	11540
							5160	10430
							5170	11620
							5180	10780
							5190	11300
							5200	11000
							5210	11420
							5220	10850
							5230	10360
							5240	11300
							5250	10960
							5260	11160
							5270	11170
							5280	10690
							5290	10990
							5300	10750
							5310	10760
							5320	10720
							5330	11270
							5340	11080
							5350	10620
							5360	10620
							5370	10410
							5380	11100
							5390	10360
							5400	10440
							5410	10710
							5420	10040
							5430	10720
							5440	10310
							5450	10710
							5460	9750
							5470	9660
							5480	10640
							5490	10530
							5500	10290
							5510	10390
							5520	10630
							5530	9780
							5540	9690
							5550	10470
							5560	9800
							5570	9730
							5580	10370
							5590	9720
							5600	10060
							5610	9890
							5620	10530
							5630	9890
							5640	9210
							5650	9570
							5660	9860
							5670	10310
							5680	9620
							5690	10220
							5700	9910
							5710	10240
							5720	9470
							5730	9940
							5740	9750
							5750	9970
							5760	9700
							5770	9990
							5780	9810
							5790	9620
							5800	10200
							5810	9620
							5820	9820
							5830	9980
							5840	9200
							5850	9480
							5860	10010
							5870	9580
							5880	9510
							5890	9380
							5900	9480
							5910	9370
							5920	9700
							5930	9170
							5940	9250
							5950	9840
							5960	9680
							5970	8960
							5980	9750
							5990	9470
							6000	9170
							6010	9090
							6020	9140
							6030	9170
							6040	9310
							6050	9190
							6060	9430
							6070	8980
							6080	8750
							6090	9210
							6100	9300
							6110	9450
							6120	9160
							6130	9170
							6140	8830
							6150	9240
							6160	9100
							6170	9110
							6180	9150
							6190	8930
							6200	8920
							6210	8680
							6220	8720
							6230	9350
							6240	9200
							6250	9310
							6260	8720
							6270	8870
							6280	8330
							6290	9110
							6300	9230
							6310	8770
							6320	8620
							6330	9350
							6340	8210
							6350	8750
							6360	8970
							6370	8580
							6380	9230
							6390	8820
							6400	8920
							6410	8760
							6420	9030
							6430	8680
							6440	8340
							6450	8410
							6460	8500
							6470	8990
							6480	8440
							6490	8580
							6500	8740
							6510	8900
							6520	8730
							6530	9020
							6540	8000
							6550	8070
							6560	8340
							6570	8370
							6580	8120
							6590	8670
							6600	8850
							6610	8180
							6620	8200
							6630	8870
							6640	8330
							6650	8340
							6660	8390
							6670	8380
							6680	7810
							6690	7910
							6700	8480
							6710	7950
							6720	8260
							6730	8300
							6740	7900
							6750	8250
							6760	8700
							6770	8130
							6780	7930
							6790	8060
							6800	8190
							6810	8480
							6820	7190
							6830	8020
							6840	8120
							6850	7890
							6860	7850
							6870	8250
							6880	7610
							6890	7790
							6900	8140
							6910	8030
							6920	7860
							6930	7800
							6940	7780
							6950	8290
							6960	8100
							6970	8020
							6980	7560
							6990	7830
							7000	7870
							7010	7790
							7020	8180
							7030	8350
							7040	7760
							7050	7680
							7060	7910
							7070	7260
							7080	7420
							7090	7660
							7100	7920
							7110	7890
							7120	7390
							7130	7510
							7140	7790
							7150	7810
							7160	7610
							7170	7300
							7180	7120
							7190	7500
							7200	7340
							7210	7130
							7220	7270
							7230	7250
							7240	7770
							7250	7130
							7260	7460
							7270	8530
							7280	8040
							7290	7120
							7300	7510
							7310	7550
							7320	7380
							7330	7040
							7340	7530
							7350	7120
							7360	7590
							7370	7620
							7380	7400
							7390	7430
							7400	7150
							7410	7720
							7420	6740
							7430	6980
							7440	7560
							7450	7340
							7460	7250
							7470	7490
							7480	7750
							7490	7510
							7500	7130
							7510	7040
							7520	7220
							7530	6970
							7540	7220
							7550	7010
							7560	7220
							7570	7470
							7580	7210
							7590	6540
							7600	7050
							7610	6930
							7620	7370
							7630	7240
							7640	6590
							7650	6860
							7660	6890
							7670	7280
							7680	6910
							7690	6700
							7700	7290
							7710	6870
							7720	7290
							7730	7020
							7740	6970
							7750	7020
							7760	6850
							7770	6910
							7780	6810
							7790	6860
							7800	6370
							7810	6850
							7820	7590
							7830	6830
							7840	6150
							7850	6660
							7860	7070
							7870	6860
							7880	6680
							7890	6980
							7900	6770
							7910	6870
							7920	6190
							7930	6620
							7940	6410
							7950	6460
							7960	6650
							7970	6580
							7980	6500
							7990	6600
							8000	6770
							8010	7030
							8020	6370
							8030	6840
							8040	6660
							8050	6990
							8060	6840
							8070	6220
							8080	6150
							8090	6870
							8100	6630
							8110	6490
							8120	5930
							8130	6330
							8140	6270
							8150	6910
							8160	6560
							8170	6460
							8180	6820
							8190	6150
							8200	6690
							8210	6520
							8220	6920
							8230	6070
							8240	6270
							8250	6880
							8260	6310
							8270	5970
							8280	6400
							8290	6610
							8300	6450
							8310	5880
							8320	6810
							8330	6890
							8340	6390
							8350	6430
							8360	6080
							8370	6200
							8380	6130
							8390	6050
							8400	6530
							8410	6360
							8420	6450
							8430	6630
							8440	6250
							8450	6690
							8460	6320
							8470	5420
							8480	6340
							8490	5850
							8500	6210
							8510	6580
							8520	5980
							8530	6280
							8540	6480
							8550	6190
							8560	7070
							8570	6170
							8580	6170
							8590	6140
							8600	6080
							8610	6590
							8620	6230
							8630	5720
							8640	5980
							8650	6540
							8660	6340
							8670	5980
							8680	6450
							8690	5960
							8700	5670
							8710	6470
							8720	6110
							8730	5950
							8740	6100
							8750	6260
							8760	5850
							8770	6020
							8780	5910
							8790	6160
							8800	6010
							8810	6410
							8820	5720
							8830	5940
							8840	5610
							8850	5950
							8860	5710
							8870	6180
							8880	5840
							8890	5650
							8900	5820
							8910	6310
							8920	5470
							8930	5950
							8940	5170
							8950	6030
							8960	5770
							8970	5740
							8980	5690
							8990	6130
							9000	6060
							9010	5480
							9020	5790
							9030	5980
							9040	6240
							9050	6080
							9060	6100
							9070	5650
							9080	5890
							9090	6260
							9100	5370
							9110	5730
							9120	5330
							9130	6260
							9140	5740
							9150	6000
							9160	5390
							9170	5750
							9180	5520
							9190	5680
							9200	5660
							9210	5420
							9220	5550
							9230	5600
							9240	5900
							9250	5560
							9260	5940
							9270	5830
							9280	5610
							9290	5030
							9300	5430
							9310	5330
							9320	5700
							9330	5650
							9340	5730
							9350	5700
							9360	5230
							9370	5290
							9380	5420
							9390	5550
							9400	5240
							9410	5680
							9420	5340
							9430	6170
							9440	5840
							9450	5380
							9460	5260
							9470	5470
							9480	5690
							9490	5840
							9500	5730
							9510	5420
							9520	5500
							9530	5220
							9540	5130
							9550	5040
							9560	5330
							9570	5550
							9580	5220
							9590	5520
							9600	5090
							9610	5390
							9620	5110
							9630	5310
							9640	5160
							9650	5340
							9660	5350
							9670	5280
							9680	5490
							9690	5180
							9700	5250
							9710	5260
							9720	5440
							9730	5100
							9740	5470
							9750	5450
							9760	5250
							9770	5560
							9780	5250
							9790	5250
							9800	4580
							9810	5790
							9820	5460
							9830	4740
							9840	5810
							9850	5150
							9860	5200
							9870	5050
							9880	5320
							9890	5150
							9900	4870
							9910	5480
							9920	5070
							9930	5510
							9940	5310
							9950	5160
							9960	5210
							9970	5300
							9980	5220
							9990	5250
							10000	4730
							10010	4970
							10020	5440
							10030	5500
							10040	5360
							10050	5340
							10060	5220
							10070	4920
							10080	5290
							10090	5040
							10100	5710
							10110	5020
							10120	5160
							10130	4950
							10140	5060
							10150	4720
							10160	4860
							10170	5200
							10180	5280
							10190	4820
							10200	4750
							10210	5070
							10220	4990
							10230	4940
							10240	4890
							10250	4840
							10260	4750
							10270	4770
							10280	5330
							10290	4920
							10300	4860
							10310	4950
							10320	5010
							10330	4870
							10340	4630
							10350	5200
							10360	5190
							10370	5060
							10380	4790
							10390	5040
							10400	4910
							10410	5200
							10420	5060
							10430	5150
							10440	5330
							10450	4950
							10460	4970
							10470	4450
							10480	4750
							10490	4610
							10500	4650
							10510	4710
							10520	4820
							10530	4660
							10540	4640
							10550	4850
							10560	4790
							10570	5340
							10580	4720
							10590	4610
							10600	5160
							10610	5220
							10620	4730
							10630	5040
							10640	4520
							10650	4660
							10660	5030
							10670	4430
							10680	4980
							10690	4620
							10700	4640
							10710	4710
							10720	5040
							10730	4740
							10740	4870
							10750	4460
							10760	4480
							10770	4860
							10780	4670
							10790	4350
							10800	4520
							10810	4810
							10820	4510
							10830	4490
							10840	4660
							10850	4650
							10860	4820
							10870	4620
							10880	4630
							10890	4790
							10900	4430
							10910	4350
							10920	4500
							10930	4650
							10940	4770
							10950	4530
							10960	4660
							10970	4640
							10980	4900
							10990	4810
							11000	4590
							11010	4610
							11020	4510
							11030	4820
							11040	4400
							11050	4800
							11060	4440
							11070	4680
							11080	4530
							11090	4610
							11100	4230
							11110	4420
							11120	4370
							11130	5010
							11140	4810
							11150	4650
							11160	4610
							11170	4090
							11180	4440
							11190	4270
							11200	4730
							11210	4640
							11220	4390
							11230	4400
							11240	4400
							11250	4430
							11260	4460
							11270	4360
							11280	4260
							11290	4520
							11300	4490
							11310	4340
							11320	4400
							11330	4460
							11340	4210
							11350	4330
							11360	4500
							11370	4500
							11380	4290
							11390	5140
							11400	4070
							11410	4470
							11420	4620
							11430	4270
							11440	4680
							11450	4390
							11460	4530
							11470	4210
							11480	4520
							11490	4160
							11500	4080
							11510	4070
							11520	3890
							11530	4190
							11540	4260
							11550	4400
							11560	4240
							11570	4320
							11580	4250
							11590	3930
							11600	4050
							11610	3910
							11620	4170
							11630	4350
							11640	4090
							11650	4050
							11660	3960
							11670	4280
							11680	4300
							11690	3750
							11700	4390
							11710	4490
							11720	4150
							11730	4160
							11740	4210
							11750	4380
							11760	4040
							11770	3730
							11780	3970
							11790	4610
							11800	4310
							11810	4400
							11820	4310
							11830	3970
							11840	4210
							11850	4340
							11860	4130
							11870	4140
							11880	4240
							11890	3990
							11900	4230
							11910	4050
							11920	4100
							11930	4060
							11940	4300
							11950	3820
							11960	4110
							11970	3900
							11980	4270
							11990	3970
							12000	4240
							12010	4150
							12020	4180
							12030	4250
							12040	4040
							12050	4220
							12060	4070
							12070	4340
							12080	4050
							12090	3770
							12100	3920
							12110	4190
							12120	3880
							12130	4090
							12140	3600
							12150	4410
							12160	4120
							12170	4200
							12180	3660
							12190	3950
							12200	4360
							12210	4180
							12220	3810
							12230	3970
							12240	3940
							12250	4070
							12260	3940
							12270	3990
							12280	3690
							12290	4260
							12300	4090
							12310	4260
							12320	4000
							12330	3810
							12340	3570
							12350	3910
							12360	4310
							12370	3720
							12380	3960
							12390	3870
							12400	4130
							12410	3800
							12420	4010
							12430	4100
							12440	3840
							12450	4040
							12460	3680
							12470	4180
							12480	3660
							12490	4210
							12500	3770
							12510	4040
							12520	4130
							12530	3760
							12540	3800
							12550	3690
							12560	3650
							12570	4140
							12580	3910
							12590	3880
							12600	4210
							12610	3750
							12620	3590
							12630	4100
							12640	3840
							12650	3570
							12660	3730
							12670	3760
							12680	4110
							12690	3910
							12700	4050
							12710	3760
							12720	3590
							12730	3910
							12740	3780
							12750	3840
							12760	3840
							12770	3950
							12780	3790
							12790	3800
							12800	3710
							12810	3720
							12820	4190
							12830	3770
							12840	3560
							12850	3900
							12860	3600
							12870	3800
							12880	4040
							12890	3700
							12900	3810
							12910	3690
							12920	3730
							12930	3710
							12940	3580
							12950	3890
							12960	3750
							12970	3600
							12980	3850
							12990	3290
							13000	3680
							13010	3650
							13020	3860
							13030	3810
							13040	3520
							13050	3960
							13060	3680
							13070	3710
							13080	3890
							13090	3870
							13100	3520
							13110	4040
							13120	3810
							13130	3700
							13140	3790
							13150	3710
							13160	3400
							13170	3640
							13180	3640
							13190	3810
							13200	3610
							13210	3810
							13220	3960
							13230	3720
							13240	3220
							13250	3640
							13260	3670
							13270	3310
							13280	3410
							13290	3500
							13300	3780
							13310	3900
							13320	3630
							13330	3880
							13340	3510
							13350	3670
							13360	3660
							13370	3760
							13380	3800
							13390	3750
							13400	3570
							13410	3440
							13420	4030
							13430	3510
							13440	3630
							13450	3400
							13460	3300
							13470	3510
							13480	3490
							13490	3140
							13500	3560
							13510	3530
							13520	3450
							13530	3590
							13540	3500
							13550	3340
							13560	3360
							13570	3530
							13580	3640
							13590	3600
							13600	3540
							13610	3560
							13620	3530
							13630	3380
							13640	3310
							13650	3840
							13660	3380
							13670	3460
							13680	3310
							13690	3710
							13700	3200
							13710	3580
							13720	3610
							13730	3510
							13740	3670
							13750	3400
							13760	3320
							13770	3550
							13780	3640
							13790	3830
							13800	3270
							13810	3460
							13820	3240
							13830	2960
							13840	3760
							13850	3390
							13860	3560
							13870	3780
							13880	3220
							13890	3460
							13900	3600
							13910	3320
							13920	3470
							13930	3310
							13940	3660
							13950	3480
							13960	3790
							13970	3670
							13980	3500
							13990	3560
							14000	3350
							14010	3300
							14020	3620
							14030	3300
							14040	3510
							14050	3260
							14060	3380
							14070	3340
							14080	3070
							14090	3350
							14100	3410
							14110	3500
							14120	3760
							14130	3490
							14140	3130
							14150	3050
							14160	3560
							14170	3180
							14180	3530
							14190	3490
							14200	3270
							14210	3220
							14220	3890
							14230	3400
							14240	3350
							14250	3460
							14260	3360
							14270	3530
							14280	3450
							14290	3140
							14300	3170
							14310	3390
							14320	3360
							14330	3220
							14340	3290
							14350	3390
							14360	4070
							14370	3330
							14380	3180
							14390	3430
							14400	3130
							14410	3310
							14420	3070
							14430	3370
							14440	3130
							14450	3750
							14460	2930
							14470	3120
							14480	3490
							14490	3440
							14500	3260
							14510	3370
							14520	3170
							14530	3120
							14540	2970
							14550	3510
							14560	3290
							14570	3460
							14580	3360
							14590	3170
							14600	3340
							14610	3340
							14620	3030
							14630	3130
							14640	3200
							14650	3060
							14660	3350
							14670	2960
							14680	3440
							14690	3230
							14700	3480
							14710	2840
							14720	3380
							14730	3390
							14740	3360
							14750	3260
							14760	3220
							14770	3320
							14780	3270
							14790	3510
							14800	3160
							14810	3310
							14820	3310
							14830	3110
							14840	3380
							14850	3030
							14860	3140
							14870	2900
							14880	3020
							14890	3090
							14900	3070
							14910	3460
							14920	3380
							14930	3290
							14940	3030
							14950	3250
							14960	2920
							14970	3240
							14980	3440
							14990	3110
							15000	3180
							15010	3170
							15020	3260
							15030	3270
							15040	2900
							15050	3170
							15060	3360
							15070	3320
							15080	3460
							15090	3200
							15100	2990
							15110	3340
							15120	2980
							15130	3010
							15140	3450
							15150	3100
							15160	3040
							15170	3670
							15180	3220
							15190	3010
							15200	3190
							15210	3270
							15220	2920
							15230	3000
							15240	3050
							15250	2540
							15260	3070
							15270	3030
							15280	2980
							15290	2930
							15300	2880
							15310	3180
							15320	2950
							15330	2900
							15340	3290
							15350	3200
							15360	2950
							15370	3370
							15380	3030
							15390	3000
							15400	3270
							15410	3070
							15420	3140
							15430	3050
							15440	3150
							15450	3050
							15460	3070
							15470	2840
							15480	2840
							15490	3040
							15500	3250
							15510	2920
							15520	3120
							15530	2620
							15540	3200
							15550	3200
							15560	3250
							15570	3160
							15580	2620
							15590	2910
							15600	3360
							15610	2900
							15620	2780
							15630	3270
							15640	3430
							15650	2970
							15660	2750
							15670	3400
							15680	3260
							15690	2640
							15700	2870
							15710	3210
							15720	2820
							15730	2680
							15740	2880
							15750	2700
							15760	3030
							15770	3250
							15780	2750
							15790	3300
							15800	2790
							15810	2980
							15820	3100
							15830	2810
							15840	3100
							15850	2910
							15860	2990
							15870	3070
							15880	3160
							15890	3190
							15900	2990
							15910	2930
							15920	2840
							15930	3000
							15940	3110
							15950	2870
							15960	2780
							15970	2950
							15980	3110
							15990	2810
							16000	2480
							16010	3150
							16020	2870
							16030	2870
							16040	2910
							16050	2590
							16060	2760
							16070	2900
							16080	2900
							16090	2880
							16100	2710
							16110	3180
							16120	2640
							16130	2660
							16140	2860
							16150	2870
							16160	2600
							16170	3010
							16180	3010
							16190	2540
							16200	3000
							16210	2910
							16220	3030
							16230	2940
							16240	3180
							16250	2990
							16260	3120
							16270	3140
							16280	2670
							16290	2620
							16300	3010
							16310	2930
							16320	2620
							16330	2800
							16340	2780
							16350	2880
							16360	3000
							16370	2730
							16380	2960
							16390	2990
							16400	2710
							16410	2990
							16420	2890
							16430	2830
							16440	2940
							16450	2890
							16460	2560
							16470	2800
							16480	2950
							16490	2740
							16500	2850
							16510	2740
							16520	2670
							16530	3040
							16540	2830
							16550	2900
							16560	2600
							16570	2830
							16580	2570
							16590	2860
							16600	2980
							16610	2530
							16620	2310
							16630	2690
							16640	2730
							16650	2820
							16660	2840
							16670	2620
							16680	2720
							16690	2570
							16700	2710
							16710	2600
							16720	2960
							16730	2930
							16740	2780
							16750	2700
							16760	2860
							16770	2840
							16780	2830
							16790	2340
							16800	2750
							16810	2970
							16820	2460
							16830	2650
							16840	2670
							16850	2770
							16860	2870
							16870	2560
							16880	2940
							16890	2820
							16900	3070
							16910	2880
							16920	2790
							16930	2540
							16940	2840
							16950	2950
							16960	2500
							16970	2690
							16980	2550
							16990	2500
							17000	2760
							17010	2830
							17020	2700
							17030	2490
							17040	2510
							17050	2900
							17060	2730
							17070	2560
							17080	2590
							17090	2510
							17100	2700
							17110	2720
							17120	2760
							17130	2770
							17140	3150
							17150	2910
							17160	2970
							17170	2510
							17180	2730
							17190	2320
							17200	2970
							17210	2750
							17220	2670
							17230	2870
							17240	2440
							17250	2590
							17260	2680
							17270	2550
							17280	2850
							17290	2940
							17300	2610
							17310	2720
							17320	2640
							17330	2560
							17340	2530
							17350	2370
							17360	2390
							17370	2180
							17380	2350
							17390	2710
							17400	2390
							17410	2770
							17420	2730
							17430	2720
							17440	2790
							17450	2580
							17460	2430
							17470	2770
							17480	2290
							17490	2430
							17500	2610
							17510	2690
							17520	2840
							17530	2740
							17540	2650
							17550	2810
							17560	2420
							17570	2760
							17580	2850
							17590	2740
							17600	2570
							17610	2520
							17620	2620
							17630	2280
							17640	2500
							17650	2410
							17660	2570
							17670	2430
							17680	2700
							17690	2610
							17700	2590
							17710	3000
							17720	2670
							17730	2500
							17740	2750
							17750	2600
							17760	2750
							17770	2760
							17780	2520
							17790	2510
							17800	2570
							17810	2440
							17820	2780
							17830	2310
							17840	2160
							17850	2630
							17860	2940
							17870	2510
							17880	2670
							17890	2330
							17900	2660
							17910	2350
							17920	2300
							17930	2370
							17940	2580
							17950	2540
							17960	2680
							17970	2320
							17980	2830
							17990	2400
							18000	2630
							18010	2660
							18020	2460
							18030	2530
							18040	2670
							18050	2580
							18060	2590
							18070	2640
							18080	2610
							18090	2510
							18100	2580
							18110	2330
							18120	2610
							18130	2430
							18140	2500
							18150	2450
							18160	2650
							18170	2400
							18180	2740
							18190	2650
							18200	2540
							18210	2570
							18220	2690
							18230	2570
							18240	2260
							18250	2470
							18260	2360
							18270	2410
							18280	2650
							18290	2400
							18300	2760
							18310	2500
							18320	2740
							18330	2290
							18340	2300
							18350	2740
							18360	2670
							18370	2400
							18380	2480
							18390	2370
							18400	2440
							18410	2350
							18420	2240
							18430	2580
							18440	2520
							18450	2230
							18460	2380
							18470	2200
							18480	2530
							18490	2590
							18500	2310
							18510	2630
							18520	2650
							18530	2490
							18540	2240
							18550	2490
							18560	2500
							18570	2780
							18580	2490
							18590	2310
							18600	2470
							18610	2160
							18620	2340
							18630	2550
							18640	2540
							18650	2150
							18660	2250
							18670	2180
							18680	2480
							18690	2110
							18700	2410
							18710	2160
							18720	2580
							18730	2460
							18740	2200
							18750	2480
							18760	2730
							18770	2270
							18780	2460
							18790	2430
							18800	2500
							18810	2330
							18820	2610
							18830	2400
							18840	2290
							18850	2340
							18860	2470
							18870	2160
							18880	2450
							18890	2630
							18900	2720
							18910	2560
							18920	2180
							18930	2320
							18940	2580
							18950	2390
							18960	2230
							18970	2310
							18980	2430
							18990	2220
							19000	2320
							19010	2500
							19020	2370
							19030	2270
							19040	2430
							19050	2410
							19060	2310
							19070	2200
							19080	2310
							19090	2280
							19100	2420
							19110	2300
							19120	2540
							19130	2400
							19140	2240
							19150	2090
							19160	2190
							19170	2230
							19180	2540
							19190	2670
							19200	2540
							19210	2300
							19220	2350
							19230	2500
							19240	2110
							19250	2520
							19260	2090
							19270	2660
							19280	2350
							19290	2420
							19300	2010
							19310	2690
							19320	2190
							19330	2130
							19340	2290
							19350	2200
							19360	2190
							19370	2440
							19380	2320
							19390	2420
							19400	2190
							19410	2240
							19420	2590
							19430	2620
							19440	2230
							19450	2280
							19460	2400
							19470	2320
							19480	2360
							19490	2200
							19500	2570
							19510	2160
							19520	2560
							19530	2090
							19540	2330
							19550	2400
							19560	2180
							19570	2570
							19580	2370
							19590	2250
							19600	2350
							19610	2200
							19620	2280
							19630	2510
							19640	2310
							19650	2080
							19660	2370
							19670	2180
							19680	2120
							19690	2460
							19700	2010
							19710	1910
							19720	2330
							19730	2210
							19740	2190
							19750	2560
							19760	2170
							19770	2260
							19780	2300
							19790	2300
							19800	2210
							19810	2280
							19820	2350
							19830	2070
							19840	2500
							19850	2290
							19860	2290
							19870	2650
							19880	2260
							19890	2020
							19900	2490
							19910	2310
							19920	2350
							19930	2200
							19940	2200
							19950	2260
							19960	2360
							19970	2190
[truncated: 2,324 more rows]

## Sheet: Figure 4
Fig. 4a																					Upper inset of Fig. 4a					Fig. 4b
PSPL																										Repeated PSPL decay curves obtained on a 12 h decayed disc
The sample decays 12 h before PSPL, nagative represents time before 12 h, positive respresent time after 12 h.																					Stimulation Wavelength(nm)	Intensity at 10s after stoppage of PSL				Time (s)	Intensity
																					300	168940				0	450
Uncharged		700 nm light PSPL		650 nm light PSPL		600 nm light PSPL		550 nm light PSPL		500 nm light PSPL		450 nm light PSPL		400 nm light PSPL		350 nm light PSPL		300 nm light PSPL			350	100360				5	450
Time(s)	Intensity	Time(s)	Intensity	Time(s)	Intensity	Time(s)	Intensity	Time(s)	Intensity	Time(s)	Intensity	Time(s)	Intensity	Time(s)	Intensity	Time(s)	Intensity	Time(s)	Intensity		400	37780				10	290
-50	520	-50	520	-50	490	-50	420	-50	460	-50	580	-50	580	-50	860	-50	620	-50	720		450	29660				15	260
-49.9	480	-49.9	350	-49.9	280	-49.9	410	-49.9	400	-49.9	570	-49.9	570	-49.9	920	-49.9	510	-49.9	650		500	26380				20	380
-49.8	490	-49.8	400	-49.8	540	-49.8	460	-49.8	310	-49.8	490	-49.8	460	-49.8	740	-49.8	650	-49.8	850		550	24680				25	290
-49.7	410	-49.7	440	-49.7	350	-49.7	280	-49.7	370	-49.7	450	-49.7	620	-49.7	910	-49.7	680	-49.7	760		600	22630				30	430
-49.6	620	-49.6	530	-49.6	550	-49.6	470	-49.6	490	-49.6	400	-49.6	540	-49.6	680	-49.6	850	-49.6	840		650	16930				35	360
-49.5	540	-49.5	380	-49.5	500	-49.5	290	-49.5	450	-49.5	460	-49.5	600	-49.5	800	-49.5	610	-49.5	710		700	12480				40	440
-49.4	380	-49.4	520	-49.4	420	-49.4	330	-49.4	510	-49.4	490	-49.4	650	-49.4	960	-49.4	630	-49.4	770							45	310
-49.3	560	-49.3	480	-49.3	470	-49.3	480	-49.3	450	-49.3	460	-49.3	600	-49.3	820	-49.3	660	-49.3	660							50	340
-49.2	490	-49.2	490	-49.2	460	-49.2	500	-49.2	360	-49.2	470	-49.2	670	-49.2	760	-49.2	550	-49.2	670							55	420
-49.1	430	-49.1	410	-49.1	460	-49.1	360	-49.1	470	-49.1	420	-49.1	600	-49.1	750	-49.1	750	-49.1	750							60	340
-49	380	-49	620	-49	430	-49	410	-49	490	-49	510	-49	540	-49	1080	-49	650	-49	750							65	370
-48.9	580	-48.9	540	-48.9	360	-48.9	490	-48.9	660	-48.9	420	-48.9	510	-48.9	810	-48.9	650	-48.9	710							70	370
-48.8	500	-48.8	380	-48.8	440	-48.8	490	-48.8	400	-48.8	430	-48.8	600	-48.8	960	-48.8	720	-48.8	640							75	360
-48.7	390	-48.7	560	-48.7	450	-48.7	390	-48.7	370	-48.7	510	-48.7	620	-48.7	810	-48.7	750	-48.7	810							80	470
-48.6	480	-48.6	490	-48.6	410	-48.6	400	-48.6	560	-48.6	550	-48.6	680	-48.6	750	-48.6	610	-48.6	750							85	300
-48.5	450	-48.5	430	-48.5	360	-48.5	530	-48.5	480	-48.5	440	-48.5	490	-48.5	790	-48.5	630	-48.5	850							90	390
-48.4	480	-48.4	380	-48.4	530	-48.4	380	-48.4	450	-48.4	470	-48.4	590	-48.4	870	-48.4	820	-48.4	680							95	380
-48.3	470	-48.3	580	-48.3	380	-48.3	400	-48.3	470	-48.3	390	-48.3	640	-48.3	690	-48.3	680	-48.3	790							100	350
-48.2	500	-48.2	500	-48.2	510	-48.2	390	-48.2	380	-48.2	450	-48.2	630	-48.2	800	-48.2	610	-48.2	660							105	410
-48.1	390	-48.1	390	-48.1	490	-48.1	410	-48.1	660	-48.1	450	-48.1	520	-48.1	620	-48.1	640	-48.1	670							110	400
-48	480	-48	480	-48	410	-48	430	-48	510	-48	560	-48	550	-48	720	-48	790	-48	680							115	430
-47.9	450	-47.9	450	-47.9	510	-47.9	480	-47.9	420	-47.9	430	-47.9	690	-47.9	800	-47.9	690	-47.9	700							120	390
-47.8	480	-47.8	480	-47.8	470	-47.8	360	-47.8	470	-47.8	570	-47.8	590	-47.8	820	-47.8	740	-47.8	750							125	370
-47.7	470	-47.7	470	-47.7	370	-47.7	480	-47.7	520	-47.7	530	-47.7	590	-47.7	840	-47.7	760	-47.7	690							130	390
-47.6	430	-47.6	430	-47.6	440	-47.6	500	-47.6	500	-47.6	420	-47.6	580	-47.6	710	-47.6	640	-47.6	670							135	300
-47.5	370	-47.5	370	-47.5	400	-47.5	440	-47.5	470	-47.5	490	-47.5	430	-47.5	850	-47.5	620	-47.5	810							140	320
-47.4	520	-47.4	470	-47.4	350	-47.4	380	-47.4	500	-47.4	410	-47.4	550	-47.4	770	-47.4	590	-47.4	720							145	410
-47.3	480	-47.3	490	-47.3	460	-47.3	390	-47.3	560	-47.3	430	-47.3	480	-47.3	630	-47.3	660	-47.3	790							150	410
-47.2	490	-47.2	470	-47.2	430	-47.2	500	-47.2	430	-47.2	520	-47.2	540	-47.2	600	-47.2	770	-47.2	780							155	420
-47.1	410	-47.1	540	-47.1	370	-47.1	420	-47.1	500	-47.1	530	-47.1	630	-47.1	640	-47.1	730	-47.1	800							160	350
-47	620	-47	580	-47	490	-47	340	-47	380	-47	590	-47	650	-47	780	-47	640	-47	710							165	470
-46.9	540	-46.9	560	-46.9	410	-46.9	400	-46.9	420	-46.9	460	-46.9	530	-46.9	880	-46.9	780	-46.9	710							170	330
-46.8	380	-46.8	360	-46.8	360	-46.8	420	-46.8	360	-46.8	470	-46.8	650	-46.8	950	-46.8	500	-46.8	660							175	420
-46.7	560	-46.7	330	-46.7	380	-46.7	440	-46.7	540	-46.7	340	-46.7	620	-46.7	920	-46.7	660	-46.7	780							180	410
-46.6	490	-46.6	530	-46.6	390	-46.6	510	-46.6	310	-46.6	490	-46.6	540	-46.6	780	-46.6	790	-46.6	790							185	470
-46.5	430	-46.5	430	-46.5	380	-46.5	370	-46.5	420	-46.5	580	-46.5	610	-46.5	800	-46.5	630	-46.5	830							190	340
-46.4	380	-46.4	490	-46.4	440	-46.4	460	-46.4	410	-46.4	640	-46.4	570	-46.4	760	-46.4	770	-46.4	680							195	340
-46.3	580	-46.3	390	-46.3	570	-46.3	490	-46.3	550	-46.3	500	-46.3	570	-46.3	740	-46.3	730	-46.3	840							200	370
-46.2	500	-46.2	360	-46.2	390	-46.2	390	-46.2	340	-46.2	490	-46.2	480	-46.2	1000	-46.2	870	-46.2	650							205	360
-46.1	390	-46.1	450	-46.1	520	-46.1	550	-46.1	530	-46.1	460	-46.1	620	-46.1	820	-46.1	540	-46.1	810							210	350
-46	480	-46	430	-46	340	-46	570	-46	550	-46	420	-46	620	-46	650	-46	580	-46	670							215	320
-45.9	450	-45.9	450	-45.9	360	-45.9	510	-45.9	480	-45.9	460	-45.9	550	-45.9	780	-45.9	590	-45.9	770							220	440
-45.8	480	-45.8	470	-45.8	310	-45.8	420	-45.8	520	-45.8	540	-45.8	480	-45.8	860	-45.8	740	-45.8	780							225	390
-45.7	470	-45.7	460	-45.7	340	-45.7	450	-45.7	470	-45.7	410	-45.7	640	-45.7	750	-45.7	830	-45.7	800							230	360
-45.6	270	-45.6	270	-45.6	400	-45.6	380	-45.6	570	-45.6	550	-45.6	650	-45.6	800	-45.6	540	-45.6	800							235	450
-45.5	530	-45.5	530	-45.5	430	-45.5	430	-45.5	400	-45.5	650	-45.5	540	-45.5	860	-45.5	730	-45.5	770							240	290
-45.4	410	-45.4	410	-45.4	330	-45.4	430	-45.4	440	-45.4	610	-45.4	550	-45.4	730	-45.4	720	-45.4	680							245	350
-45.3	670	-45.3	670	-45.3	490	-45.3	450	-45.3	400	-45.3	590	-45.3	540	-45.3	710	-45.3	870	-45.3	810							250	430
-45.2	430	-45.2	430	-45.2	340	-45.2	470	-45.2	540	-45.2	460	-45.2	450	-45.2	660	-45.2	750	-45.2	730							255	320
-45.1	540	-45.1	540	-45.1	490	-45.1	410	-45.1	370	-45.1	440	-45.1	690	-45.1	770	-45.1	720	-45.1	850							260	530
-45	490	-45	490	-45	570	-45	600	-45	370	-45	510	-45	580	-45	730	-45	840	-45	740							265	510
-44.9	440	-44.9	440	-44.9	390	-44.9	540	-44.9	390	-44.9	510	-44.9	590	-44.9	760	-44.9	750	-44.9	740							270	450
-44.8	370	-44.8	370	-44.8	390	-44.8	310	-44.8	440	-44.8	580	-44.8	510	-44.8	800	-44.8	630	-44.8	840							275	310
-44.7	500	-44.7	500	-44.7	660	-44.7	530	-44.7	480	-44.7	470	-44.7	620	-44.7	860	-44.7	710	-44.7	570							280	410
-44.6	420	-44.6	420	-44.6	430	-44.6	460	-44.6	540	-44.6	440	-44.6	660	-44.6	670	-44.6	720	-44.6	800							285	390
-44.5	400	-44.5	400	-44.5	450	-44.5	420	-44.5	350	-44.5	400	-44.5	650	-44.5	690	-44.5	740	-44.5	780							290	310
-44.4	410	-44.4	410	-44.4	360	-44.4	440	-44.4	510	-44.4	590	-44.4	570	-44.4	850	-44.4	650	-44.4	760							295	320
-44.3	490	-44.3	490	-44.3	420	-44.3	440	-44.3	560	-44.3	430	-44.3	540	-44.3	710	-44.3	650	-44.3	690							300	400
-44.2	440	-44.2	440	-44.2	490	-44.2	470	-44.2	570	-44.2	430	-44.2	600	-44.2	960	-44.2	630	-44.2	780							305	310
-44.1	390	-44.1	390	-44.1	440	-44.1	500	-44.1	450	-44.1	410	-44.1	670	-44.1	710	-44.1	610	-44.1	740							310	290
-44	330	-44	330	-44	420	-44	380	-44	450	-44	550	-44	640	-44	710	-44	740	-44	630							315	240
-43.9	460	-43.9	460	-43.9	460	-43.9	480	-43.9	430	-43.9	450	-43.9	660	-43.9	720	-43.9	830	-43.9	820							320	240
-43.8	330	-43.8	330	-43.8	600	-43.8	420	-43.8	330	-43.8	460	-43.8	590	-43.8	690	-43.8	700	-43.8	710							325	280
-43.7	460	-43.7	460	-43.7	440	-43.7	430	-43.7	460	-43.7	500	-43.7	710	-43.7	730	-43.7	750	-43.7	810						1st PSPL	330	84520
-43.6	490	-43.6	490	-43.6	550	-43.6	380	-43.6	360	-43.6	380	-43.6	580	-43.6	810	-43.6	630	-43.6	690							335	40830
-43.5	560	-43.5	560	-43.5	430	-43.5	470	-43.5	300	-43.5	510	-43.5	500	-43.5	640	-43.5	530	-43.5	750							340	29510
-43.4	360	-43.4	360	-43.4	380	-43.4	370	-43.4	510	-43.4	500	-43.4	520	-43.4	860	-43.4	680	-43.4	850							345	22740
-43.3	520	-43.3	520	-43.3	450	-43.3	370	-43.3	430	-43.3	460	-43.3	560	-43.3	780	-43.3	590	-43.3	740							350	19520
-43.2	470	-43.2	420	-43.2	450	-43.2	510	-43.2	540	-43.2	480	-43.2	600	-43.2	750	-43.2	570	-43.2	870							355	17190
-43.1	560	-43.1	450	-43.1	450	-43.1	360	-43.1	420	-43.1	480	-43.1	620	-43.1	760	-43.1	610	-43.1	570							360	14650
-43	420	-43	500	-43	450	-43	350	-43	460	-43	440	-43	820	-43	710	-43	580	-43	790							365	12930
-42.9	410	-42.9	430	-42.9	400	-42.9	310	-42.9	390	-42.9	600	-42.9	510	-42.9	770	-42.9	690	-42.9	650							370	12030
-42.8	450	-42.8	430	-42.8	470	-42.8	410	-42.8	500	-42.8	400	-42.8	620	-42.8	830	-42.8	680	-42.8	800							375	11100
-42.7	450	-42.7	500	-42.7	520	-42.7	450	-42.7	450	-42.7	410	-42.7	690	-42.7	700	-42.7	710	-42.7	760							380	10310
-42.6	470	-42.6	560	-42.6	510	-42.6	350	-42.6	360	-42.6	410	-42.6	620	-42.6	560	-42.6	720	-42.6	700							385	10090
-42.5	490	-42.5	420	-42.5	510	-42.5	530	-42.5	450	-42.5	390	-42.5	680	-42.5	720	-42.5	750	-42.5	710							390	9250
-42.4	440	-42.4	480	-42.4	490	-42.4	500	-42.4	530	-42.4	420	-42.4	430	-42.4	810	-42.4	630	-42.4	750							395	8620
-42.3	520	-42.3	480	-42.3	540	-42.3	450	-42.3	470	-42.3	400	-42.3	610	-42.3	750	-42.3	650	-42.3	790							400	7770
-42.2	320	-42.2	380	-42.2	460	-42.2	570	-42.2	420	-42.2	410	-42.2	460	-42.2	760	-42.2	550	-42.2	640							405	8390
-42.1	390	-42.1	460	-42.1	510	-42.1	460	-42.1	480	-42.1	400	-42.1	580	-42.1	760	-42.1	780	-42.1	690							410	7290
-42	600	-42	590	-42	440	-42	390	-42	470	-42	440	-42	660	-42	790	-42	590	-42	710							415	7180
-41.9	570	-41.9	470	-41.9	480	-41.9	550	-41.9	400	-41.9	490	-41.9	520	-41.9	840	-41.9	580	-41.9	760							420	6470
-41.8	430	-41.8	530	-41.8	500	-41.8	400	-41.8	470	-41.8	490	-41.8	630	-41.8	570	-41.8	620	-41.8	720							425	6420
-41.7	490	-41.7	600	-41.7	400	-41.7	360	-41.7	490	-41.7	350	-41.7	580	-41.7	770	-41.7	700	-41.7	710							430	6150
-41.6	390	-41.6	440	-41.6	510	-41.6	360	-41.6	400	-41.6	460	-41.6	560	-41.6	800	-41.6	790	-41.6	760							435	5270
-41.5	520	-41.5	520	-41.5	350	-41.5	440	-41.5	550	-41.5	370	-41.5	730	-41.5	750	-41.5	720	-41.5	740							440	5560
-41.4	520	-41.4	520	-41.4	460	-41.4	420	-41.4	480	-41.4	530	-41.4	530	-41.4	900	-41.4	720	-41.4	540							445	5850
-41.3	540	-41.3	540	-41.3	530	-41.3	440	-41.3	490	-41.3	540	-41.3	600	-41.3	710	-41.3	590	-41.3	620							450	5340
-41.2	380	-41.2	380	-41.2	430	-41.2	450	-41.2	380	-41.2	450	-41.2	520	-41.2	750	-41.2	720	-41.2	730							455	4740
-41.1	500	-41.1	500	-41.1	580	-41.1	310	-41.1	530	-41.1	500	-41.1	390	-41.1	740	-41.1	730	-41.1	800							460	4940
-41	460	-41	460	-41	460	-41	420	-41	500	-41	500	-41	490	-41	880	-41	790	-41	600							465	4610
-40.9	350	-40.9	350	-40.9	540	-40.9	450	-40.9	370	-40.9	510	-40.9	660	-40.9	720	-40.9	720	-40.9	580							470	4690
-40.8	500	-40.8	500	-40.8	410	-40.8	350	-40.8	450	-40.8	420	-40.8	690	-40.8	740	-40.8	750	-40.8	650							475	4550
-40.7	470	-40.7	470	-40.7	490	-40.7	410	-40.7	510	-40.7	450	-40.7	500	-40.7	870	-40.7	790	-40.7	790							480	4040
-40.6	560	-40.6	560	-40.6	590	-40.6	420	-40.6	400	-40.6	490	-40.6	520	-40.6	730	-40.6	600	-40.6	650							485	4530
-40.5	420	-40.5	420	-40.5	430	-40.5	570	-40.5	500	-40.5	380	-40.5	670	-40.5	600	-40.5	660	-40.5	690							490	4360
-40.4	410	-40.4	410	-40.4	380	-40.4	360	-40.4	400	-40.4	430	-40.4	690	-40.4	660	-40.4	560	-40.4	880							495	3810
-40.3	450	-40.3	450	-40.3	450	-40.3	340	-40.3	480	-40.3	610	-40.3	660	-40.3	810	-40.3	720	-40.3	690							500	4000
-40.2	450	-40.2	450	-40.2	360	-40.2	350	-40.2	390	-40.2	420	-40.2	470	-40.2	600	-40.2	810	-40.2	640							505	4090
-40.1	470	-40.1	470	-40.1	400	-40.1	400	-40.1	400	-40.1	470	-40.1	570	-40.1	760	-40.1	790	-40.1	870							510	4010
-40	490	-40	490	-40	390	-40	530	-40	610	-40	420	-40	440	-40	680	-40	600	-40	700							515	3870
-39.9	440	-39.9	440	-39.9	460	-39.9	440	-39.9	420	-39.9	350	-39.9	540	-39.9	850	-39.9	650	-39.9	710							520	3810
-39.8	520	-39.8	520	-39.8	510	-39.8	490	-39.8	430	-39.8	340	-39.8	540	-39.8	640	-39.8	800	-39.8	550							525	3620
-39.7	320	-39.7	320	-39.7	510	-39.7	490	-39.7	480	-39.7	420	-39.7	520	-39.7	730	-39.7	650	-39.7	780							530	3760
-39.6	390	-39.6	390	-39.6	440	-39.6	410	-39.6	440	-39.6	500	-39.6	690	-39.6	730	-39.6	670	-39.6	660							535	3110
-39.5	600	-39.5	600	-39.5	450	-39.5	500	-39.5	450	-39.5	520	-39.5	450	-39.5	880	-39.5	640	-39.5	730							540	3410
-39.4	570	-39.4	570	-39.4	420	-39.4	340	-39.4	450	-39.4	440	-39.4	540	-39.4	610	-39.4	710	-39.4	780							545	3450
-39.3	430	-39.3	430	-39.3	320	-39.3	370	-39.3	450	-39.3	420	-39.3	750	-39.3	680	-39.3	590	-39.3	660							550	3370
-39.2	490	-39.2	490	-39.2	520	-39.2	480	-39.2	450	-39.2	560	-39.2	630	-39.2	610	-39.2	600	-39.2	760							555	3240
-39.1	390	-39.1	390	-39.1	400	-39.1	270	-39.1	550	-39.1	440	-39.1	630	-39.1	610	-39.1	680	-39.1	720							560	3420
-39	500	-39	500	-39	390	-39	490	-39	380	-39	460	-39	600	-39	730	-39	710	-39	720							565	3150
-38.9	490	-38.9	490	-38.9	450	-38.9	400	-38.9	420	-38.9	370	-38.9	620	-38.9	800	-38.9	720	-38.9	690							570	2900
-38.8	610	-38.8	610	-38.8	480	-38.8	360	-38.8	530	-38.8	500	-38.8	670	-38.8	780	-38.8	500	-38.8	780							575	3040
-38.7	460	-38.7	460	-38.7	510	-38.7	480	-38.7	410	-38.7	410	-38.7	490	-38.7	820	-38.7	670	-38.7	810							580	2870
-38.6	430	-38.6	430	-38.6	510	-38.6	450	-38.6	490	-38.6	430	-38.6	640	-38.6	590	-38.6	690	-38.6	730							585	2660
-38.5	530	-38.5	530	-38.5	360	-38.5	400	-38.5	340	-38.5	450	-38.5	610	-38.5	780	-38.5	770	-38.5	660							590	2670
-38.4	430	-38.4	430	-38.4	520	-38.4	410	-38.4	330	-38.4	480	-38.4	480	-38.4	610	-38.4	730	-38.4	720							595	2840
-38.3	400	-38.3	400	-38.3	390	-38.3	390	-38.3	420	-38.3	360	-38.3	470	-38.3	800	-38.3	650	-38.3	740							600	3070
-38.2	440	-38.2	440	-38.2	370	-38.2	400	-38.2	470	-38.2	410	-38.2	540	-38.2	790	-38.2	730	-38.2	740							605	2670
-38.1	400	-38.1	400	-38.1	390	-38.1	620	-38.1	350	-38.1	470	-38.1	650	-38.1	880	-38.1	510	-38.1	740							610	3020
-38	450	-38	450	-38	500	-38	460	-38	390	-38	540	-38	630	-38	830	-38	820	-38	780							615	2430
-37.9	520	-37.9	520	-37.9	480	-37.9	440	-37.9	430	-37.9	400	-37.9	570	-37.9	560	-37.9	610	-37.9	690							620	2630
-37.8	470	-37.8	470	-37.8	420	-37.8	390	-37.8	410	-37.8	510	-37.8	630	-37.8	710	-37.8	730	-37.8	860							625	2710
-37.7	650	-37.7	650	-37.7	410	-37.7	320	-37.7	520	-37.7	470	-37.7	510	-37.7	780	-37.7	690	-37.7	600							630	2550
-37.6	500	-37.6	500	-37.6	500	-37.6	480	-37.6	440	-37.6	420	-37.6	520	-37.6	720	-37.6	680	-37.6	810							635	2740
-37.5	500	-37.5	500	-37.5	420	-37.5	490	-37.5	370	-37.5	550	-37.5	460	-37.5	970	-37.5	790	-37.5	670							640	2770
-37.4	340	-37.4	340	-37.4	450	-37.4	450	-37.4	430	-37.4	450	-37.4	410	-37.4	870	-37.4	640	-37.4	790							645	2830
-37.3	490	-37.3	490	-37.3	360	-37.3	550	-37.3	550	-37.3	540	-37.3	690	-37.3	670	-37.3	580	-37.3	770							650	2340
-37.2	400	-37.2	400	-37.2	410	-37.2	520	-37.2	460	-37.2	420	-37.2	620	-37.2	830	-37.2	860	-37.2	790							655	2410
-37.1	500	-37.1	500	-37.1	360	-37.1	570	-37.1	370	-37.1	480	-37.1	710	-37.1	730	-37.1	580	-37.1	740							660	2320
-37	460	-37	460	-37	470	-37	390	-37	490	-37	530	-37	560	-37	790	-37	510	-37	790							665	2600
-36.9	490	-36.9	490	-36.9	370	-36.9	410	-36.9	380	-36.9	350	-36.9	620	-36.9	930	-36.9	620	-36.9	880							670	2460
-36.8	390	-36.8	390	-36.8	460	-36.8	500	-36.8	380	-36.8	600	-36.8	500	-36.8	840	-36.8	720	-36.8	730							675	2680
-36.7	550	-36.7	550	-36.7	470	-36.7	330	-36.7	500	-36.7	520	-36.7	490	-36.7	550	-36.7	730	-36.7	900							680	1980
-36.6	490	-36.6	490	-36.6	550	-36.6	450	-36.6	470	-36.6	410	-36.6	600	-36.6	800	-36.6	510	-36.6	830							685	2380
-36.5	410	-36.5	410	-36.5	480	-36.5	460	-36.5	470	-36.5	500	-36.5	410	-36.5	900	-36.5	620	-36.5	680							690	2470
-36.4	540	-36.4	540	-36.4	430	-36.4	390	-36.4	360	-36.4	310	-36.4	580	-36.4	800	-36.4	850	-36.4	710							695	2030
-36.3	440	-36.3	440	-36.3	560	-36.3	510	-36.3	620	-36.3	470	-36.3	520	-36.3	850	-36.3	750	-36.3	760							700	1910
-36.2	530	-36.2	530	-36.2	450	-36.2	390	-36.2	420	-36.2	410	-36.2	550	-36.2	750	-36.2	830	-36.2	730							705	2360
-36.1	410	-36.1	410	-36.1	490	-36.1	550	-36.1	400	-36.1	460	-36.1	620	-36.1	920	-36.1	610	-36.1	860							710	2190
-36	340	-36	340	-36	450	-36	410	-36	450	-36	420	-36	640	-36	790	-36	660	-36	690							715	2300
-35.9	520	-35.9	520	-35.9	430	-35.9	480	-35.9	420	-35.9	490	-35.9	560	-35.9	730	-35.9	730	-35.9	710							720	1960
-35.8	450	-35.8	450	-35.8	590	-35.8	510	-35.8	420	-35.8	470	-35.8	540	-35.8	830	-35.8	800	-35.8	840							725	1970
-35.7	450	-35.7	450	-35.7	420	-35.7	350	-35.7	360	-35.7	530	-35.7	620	-35.7	850	-35.7	730	-35.7	650							730	2110
-35.6	410	-35.6	410	-35.6	390	-35.6	540	-35.6	450	-35.6	390	-35.6	620	-35.6	690	-35.6	700	-35.6	670							735	1930
-35.5	470	-35.5	410	-35.5	400	-35.5	410	-35.5	410	-35.5	350	-35.5	620	-35.5	730	-35.5	720	-35.5	670							740	1870
-35.4	560	-35.4	490	-35.4	470	-35.4	470	-35.4	530	-35.4	510	-35.4	610	-35.4	650	-35.4	620	-35.4	700							745	2270
-35.3	420	-35.3	460	-35.3	450	-35.3	450	-35.3	410	-35.3	540	-35.3	710	-35.3	730	-35.3	740	-35.3	710							750	2010
-35.2	410	-35.2	290	-35.2	500	-35.2	510	-35.2	410	-35.2	510	-35.2	600	-35.2	660	-35.2	720	-35.2	530							755	1920
-35.1	450	-35.1	380	-35.1	460	-35.1	420	-35.1	480	-35.1	410	-35.1	560	-35.1	770	-35.1	750	-35.1	720							760	2070
-35	450	-35	420	-35	550	-35	520	-35	490	-35	390	-35	520	-35	790	-35	690	-35	750							765	2020
-34.9	470	-34.9	420	-34.9	440	-34.9	420	-34.9	440	-34.9	630	-34.9	580	-34.9	880	-34.9	630	-34.9	750							770	1920
-34.8	490	-34.8	460	-34.8	520	-34.8	470	-34.8	520	-34.8	480	-34.8	670	-34.8	720	-34.8	790	-34.8	680							775	2110
-34.7	440	-34.7	420	-34.7	570	-34.7	440	-34.7	360	-34.7	570	-34.7	620	-34.7	790	-34.7	670	-34.7	750							780	1860
-34.6	520	-34.6	510	-34.6	450	-34.6	550	-34.6	470	-34.6	450	-34.6	550	-34.6	620	-34.6	730	-34.6	800							785	1630
-34.5	320	-34.5	550	-34.5	450	-34.5	410	-34.5	490	-34.5	530	-34.5	630	-34.5	660	-34.5	670	-34.5	590							790	1720
-34.4	390	-34.4	400	-34.4	550	-34.4	330	-34.4	380	-34.4	590	-34.4	630	-34.4	800	-34.4	650	-34.4	820							795	1930
-34.3	600	-34.3	390	-34.3	370	-34.3	320	-34.3	380	-34.3	470	-34.3	620	-34.3	850	-34.3	800	-34.3	820							800	1820
-34.2	570	-34.2	540	-34.2	510	-34.2	400	-34.2	480	-34.2	470	-34.2	580	-34.2	820	-34.2	780	-34.2	630							805	1810
-34.1	430	-34.1	490	-34.1	440	-34.1	470	-34.1	440	-34.1	440	-34.1	530	-34.1	790	-34.1	780	-34.1	830							810	1700
-34	490	-34	500	-34	410	-34	570	-34	450	-34	510	-34	550	-34	690	-34	650	-34	660							815	1750
-33.9	390	-33.9	420	-33.9	360	-33.9	430	-33.9	360	-33.9	500	-33.9	770	-33.9	700	-33.9	660	-33.9	700							820	1840
-33.8	490	-33.8	490	-33.8	390	-33.8	400	-33.8	340	-33.8	520	-33.8	630	-33.8	640	-33.8	700	-33.8	740							825	1680
-33.7	650	-33.7	650	-33.7	500	-33.7	470	-33.7	510	-33.7	650	-33.7	510	-33.7	610	-33.7	700	-33.7	850							830	1960
-33.6	400	-33.6	400	-33.6	410	-33.6	350	-33.6	630	-33.6	420	-33.6	520	-33.6	690	-33.6	620	-33.6	660							835	1710
-33.5	530	-33.5	530	-33.5	400	-33.5	360	-33.5	340	-33.5	520	-33.5	680	-33.5	770	-33.5	730	-33.5	790							840	1780
-33.4	400	-33.4	400	-33.4	440	-33.4	500	-33.4	370	-33.4	550	-33.4	590	-33.4	870	-33.4	610	-33.4	690							845	1610
-33.3	430	-33.3	430	-33.3	490	-33.3	470	-33.3	340	-33.3	490	-33.3	540	-33.3	910	-33.3	530	-33.3	710							850	1660
-33.2	360	-33.2	360	-33.2	380	-33.2	380	-33.2	450	-33.2	460	-33.2	580	-33.2	820	-33.2	580	-33.2	660							855	1700
-33.1	420	-33.1	420	-33.1	500	-33.1	370	-33.1	500	-33.1	370	-33.1	520	-33.1	950	-33.1	670	-33.1	560							860	1600
-33	310	-33	310	-33	550	-33	480	-33	360	-33	580	-33	530	-33	930	-33	530	-33	600							865	1560
-32.9	640	-32.9	640	-32.9	430	-32.9	430	-32.9	420	-32.9	480	-32.9	740	-32.9	960	-32.9	570	-32.9	850							870	1690
-32.8	580	-32.8	580	-32.8	470	-32.8	400	-32.8	440	-32.8	470	-32.8	520	-32.8	850	-32.8	570	-32.8	510							875	1590
-32.7	450	-32.7	450	-32.7	540	-32.7	370	-32.7	360	-32.7	560	-32.7	580	-32.7	780	-32.7	690	-32.7	650							880	1610
-32.6	410	-32.6	410	-32.6	440	-32.6	490	-32.6	410	-32.6	460	-32.6	640	-32.6	760	-32.6	580	-32.6	550							885	1620
-32.5	490	-32.5	490	-32.5	350	-32.5	350	-32.5	460	-32.5	580	-32.5	360	-32.5	670	-32.5	570	-32.5	780							890	1510
-32.4	540	-32.4	540	-32.4	520	-32.4	430	-32.4	490	-32.4	420	-32.4	570	-32.4	800	-32.4	800	-32.4	640							895	1440
-32.3	420	-32.3	420	-32.3	540	-32.3	420	-32.3	390	-32.3	540	-32.3	580	-32.3	760	-32.3	500	-32.3	770							900	1260
-32.2	470	-32.2	540	-32.2	470	-32.2	410	-32.2	430	-32.2	500	-32.2	540	-32.2	770	-32.2	610	-32.2	690							905	1360
-32.1	560	-32.1	360	-32.1	460	-32.1	380	-32.1	350	-32.1	600	-32.1	590	-32.1	670	-32.1	700	-32.1	790							910	1610
-32	420	-32	390	-32	520	-32	410	-32	560	-32	490	-32	680	-32	780	-32	760	-32	780							915	1600
-31.9	410	-31.9	390	-31.9	540	-31.9	300	-31.9	440	-31.9	520	-31.9	560	-31.9	730	-31.9	760	-31.9	720							920	1670
-31.8	450	-31.8	480	-31.8	440	-31.8	380	-31.8	430	-31.8	410	-31.8	510	-31.8	870	-31.8	570	-31.8	700							925	1480
-31.7	450	-31.7	490	-31.7	310	-31.7	420	-31.7	250	-31.7	510	-31.7	550	-31.7	740	-31.7	560	-31.7	550							930	1590
-31.6	470	-31.6	390	-31.6	490	-31.6	320	-31.6	350	-31.6	350	-31.6	670	-31.6	760	-31.6	710	-31.6	690							935	1560
-31.5	490	-31.5	490	-31.5	390	-31.5	400	-31.5	500	-31.5	400	-31.5	580	-31.5	550	-31.5	710	-31.5	780							940	1450
-31.4	440	-31.4	490	-31.4	480	-31.4	330	-31.4	340	-31.4	510	-31.4	570	-31.4	840	-31.4	690	-31.4	810							945	1490
-31.3	520	-31.3	490	-31.3	510	-31.3	380	-31.3	390	-31.3	510	-31.3	690	-31.3	760	-31.3	710	-31.3	720							950	1850
-31.2	320	-31.2	430	-31.2	450	-31.2	380	-31.2	520	-31.2	460	-31.2	600	-31.2	770	-31.2	640	-31.2	660							955	1480
-31.1	390	-31.1	540	-31.1	440	-31.1	410	-31.1	470	-31.1	510	-31.1	490	-31.1	980	-31.1	670	-31.1	680							960	1410
-31	600	-31	330	-31	340	-31	290	-31	620	-31	440	-31	490	-31	800	-31	650	-31	740							965	1610
-30.9	570	-30.9	380	-30.9	460	-30.9	470	-30.9	450	-30.9	470	-30.9	650	-30.9	740	-30.9	750	-30.9	870							970	1450
-30.8	430	-30.8	380	-30.8	480	-30.8	340	-30.8	490	-30.8	560	-30.8	640	-30.8	670	-30.8	590	-30.8	670							975	1430
-30.7	490	-30.7	560	-30.7	350	-30.7	370	-30.7	530	-30.7	560	-30.7	690	-30.7	760	-30.7	640	-30.7	770							980	1420
-30.6	390	-30.6	380	-30.6	470	-30.6	380	-30.6	490	-30.6	540	-30.6	640	-30.6	660	-30.6	680	-30.6	690							985	1390
-30.5	410	-30.5	410	-30.5	470	-30.5	400	-30.5	390	-30.5	450	-30.5	540	-30.5	600	-30.5	790	-30.5	630							990	1510
-30.4	310	-30.4	310	-30.4	460	-30.4	400	-30.4	500	-30.4	440	-30.4	600	-30.4	800	-30.4	600	-30.4	700							995	1330
-30.3	440	-30.3	440	-30.3	510	-30.3	400	-30.3	460	-30.3	380	-30.3	530	-30.3	850	-30.3	590	-30.3	670							1000	1530
-30.2	430	-30.2	430	-30.2	480	-30.2	490	-30.2	410	-30.2	480	-30.2	640	-30.2	630	-30.2	740	-30.2	730							1005	1380
-30.1	430	-30.1	430	-30.1	350	-30.1	410	-30.1	380	-30.1	550	-30.1	540	-30.1	580	-30.1	660	-30.1	880							1010	1520
-30	510	-30	510	-30	440	-30	460	-30	420	-30	690	-30	630	-30	840	-30	560	-30	700							1015	1280
-29.9	350	-29.9	350	-29.9	420	-29.9	370	-29.9	590	-29.9	560	-29.9	700	-29.9	660	-29.9	600	-29.9	770							1020	1420
-29.8	520	-29.8	520	-29.8	430	-29.8	470	-29.8	540	-29.8	460	-29.8	650	-29.8	700	-29.8	560	-29.8	640							1025	1370
-29.7	370	-29.7	370	-29.7	420	-29.7	470	-29.7	520	-29.7	630	-29.7	760	-29.7	640	-29.7	720	-29.7	880							1030	1460
-29.6	560	-29.6	560	-29.6	350	-29.6	480	-29.6	500	-29.6	410	-29.6	510	-29.6	740	-29.6	650	-29.6	800							1035	1400
-29.5	310	-29.5	310	-29.5	330	-29.5	420	-29.5	380	-29.5	470	-29.5	520	-29.5	700	-29.5	700	-29.5	760							1040	1320
-29.4	410	-29.4	410	-29.4	450	-29.4	400	-29.4	400	-29.4	480	-29.4	410	-29.4	850	-29.4	690	-29.4	610							1045	1380
-29.3	360	-29.3	360	-29.3	400	-29.3	440	-29.3	480	-29.3	440	-29.3	560	-29.3	850	-29.3	870	-29.3	740							1050	1330
-29.2	380	-29.2	380	-29.2	220	-29.2	360	-29.2	440	-29.2	600	-29.2	610	-29.2	630	-29.2	770	-29.2	830							1055	1320
-29.1	530	-29.1	530	-29.1	360	-29.1	400	-29.1	490	-29.1	510	-29.1	530	-29.1	780	-29.1	710	-29.1	700							1060	1290
-29	460	-29	460	-29	530	-29	420	-29	580	-29	490	-29	540	-29	850	-29	630	-29	740							1065	1350
-28.9	490	-28.9	490	-28.9	470	-28.9	400	-28.9	430	-28.9	480	-28.9	630	-28.9	680	-28.9	670	-28.9	810							1070	1200
-28.8	470	-28.8	470	-28.8	370	-28.8	370	-28.8	440	-28.8	430	-28.8	510	-28.8	840	-28.8	610	-28.8	970							1075	1400
-28.7	380	-28.7	380	-28.7	340	-28.7	530	-28.7	440	-28.7	410	-28.7	610	-28.7	760	-28.7	560	-28.7	730							1080	1580
-28.6	410	-28.6	410	-28.6	440	-28.6	330	-28.6	380	-28.6	510	-28.6	620	-28.6	640	-28.6	800	-28.6	840							1085	1400
-28.5	470	-28.5	390	-28.5	510	-28.5	440	-28.5	420	-28.5	440	-28.5	540	-28.5	700	-28.5	650	-28.5	750							1090	1490
-28.4	560	-28.4	420	-28.4	360	-28.4	400	-28.4	500	-28.4	500	-28.4	810	-28.4	850	-28.4	760	-28.4	620							1095	1470
-28.3	420	-28.3	600	-28.3	370	-28.3	510	-28.3	390	-28.3	550	-28.3	460	-28.3	660	-28.3	640	-28.3	670							1100	1240
-28.2	410	-28.2	510	-28.2	370	-28.2	340	-28.2	410	-28.2	500	-28.2	490	-28.2	720	-28.2	650	-28.2	710							1105	1190
-28.1	450	-28.1	570	-28.1	610	-28.1	500	-28.1	460	-28.1	430	-28.1	540	-28.1	750	-28.1	620	-28.1	730							1110	1330
-28	450	-28	470	-28	380	-28	350	-28	430	-28	490	-28	690	-28	740	-28	680	-28	890							1115	1210
-27.9	470	-27.9	510	-27.9	450	-27.9	490	-27.9	400	-27.9	530	-27.9	620	-27.9	700	-27.9	550	-27.9	720							1120	1450
-27.8	490	-27.8	530	-27.8	430	-27.8	500	-27.8	490	-27.8	530	-27.8	570	-27.8	830	-27.8	730	-27.8	660							1125	1300
-27.7	440	-27.7	470	-27.7	350	-27.7	290	-27.7	480	-27.7	460	-27.7	640	-27.7	750	-27.7	640	-27.7	660							1130	1150
-27.6	520	-27.6	420	-27.6	420	-27.6	560	-27.6	420	-27.6	450	-27.6	680	-27.6	660	-27.6	790	-27.6	520							1135	1410
-27.5	320	-27.5	470	-27.5	330	-27.5	460	-27.5	430	-27.5	440	-27.5	510	-27.5	700	-27.5	800	-27.5	700							1140	1280
-27.4	390	-27.4	430	-27.4	460	-27.4	280	-27.4	390	-27.4	410	-27.4	750	-27.4	780	-27.4	750	-27.4	720							1145	1320
-27.3	600	-27.3	390	-27.3	410	-27.3	500	-27.3	410	-27.3	460	-27.3	570	-27.3	770	-27.3	600	-27.3	610							1150	1380
-27.2	570	-27.2	560	-27.2	580	-27.2	270	-27.2	540	-27.2	440	-27.2	670	-27.2	780	-27.2	740	-27.2	670							1155	1330
-27.1	430	-27.1	480	-27.1	510	-27.1	360	-27.1	410	-27.1	480	-27.1	640	-27.1	750	-27.1	620	-27.1	680							1160	1220
-27	490	-27	440	-27	400	-27	500	-27	470	-27	620	-27	540	-27	720	-27	720	-27	730							1165	1030
-26.9	390	-26.9	510	-26.9	410	-26.9	420	-26.9	540	-26.9	600	-26.9	610	-26.9	710	-26.9	650	-26.9	770							1170	1110
-26.8	430	-26.8	400	-26.8	380	-26.8	460	-26.8	440	-26.8	600	-26.8	590	-26.8	890	-26.8	650	-26.8	660							1175	1240
-26.7	490	-26.7	480	-26.7	350	-26.7	460	-26.7	450	-26.7	440	-26.7	480	-26.7	760	-26.7	770	-26.7	780							1180	1080
-26.6	390	-26.6	480	-26.6	460	-26.6	400	-26.6	450	-26.6	380	-26.6	620	-26.6	680	-26.6	770	-26.6	700							1185	1090
-26.5	550	-26.5	550	-26.5	440	-26.5	430	-26.5	380	-26.5	370	-26.5	680	-26.5	650	-26.5	690	-26.5	780							1190	1360
-26.4	390	-26.4	390	-26.4	440	-26.4	340	-26.4	370	-26.4	560	-26.4	510	-26.4	670	-26.4	750	-26.4	760							1195	1090
-26.3	390	-26.3	390	-26.3	350	-26.3	360	-26.3	300	-26.3	430	-26.3	470	-26.3	820	-26.3	640	-26.3	650							1200	1180
-26.2	390	-26.2	390	-26.2	470	-26.2	630	-26.2	430	-26.2	570	-26.2	650	-26.2	550	-26.2	780	-26.2	690							1205	1080
-26.1	450	-26.1	450	-26.1	510	-26.1	390	-26.1	390	-26.1	440	-26.1	470	-26.1	800	-26.1	700	-26.1	810							1210	1130
-26	440	-26	440	-26	430	-26	630	-26	420	-26	510	-26	630	-26	720	-26	700	-26	730							1215	1320
-25.9	470	-25.9	470	-25.9	520	-25.9	530	-25.9	480	-25.9	380	-25.9	520	-25.9	570	-25.9	720	-25.9	860							1220	1130
-25.8	380	-25.8	380	-25.8	460	-25.8	390	-25.8	490	-25.8	490	-25.8	540	-25.8	780	-25.8	700	-25.8	550							1225	1120
-25.7	500	-25.7	500	-25.7	350	-25.7	460	-25.7	440	-25.7	600	-25.7	710	-25.7	720	-25.7	530	-25.7	600							1230	1060
-25.6	480	-25.6	480	-25.6	460	-25.6	420	-25.6	350	-25.6	460	-25.6	570	-25.6	910	-25.6	680	-25.6	900							1235	1160
-25.5	470	-25.5	470	-25.5	460	-25.5	430	-25.5	400	-25.5	380	-25.5	560	-25.5	660	-25.5	750	-25.5	770							1240	1230
-25.4	490	-25.4	490	-25.4	450	-25.4	350	-25.4	350	-25.4	570	-25.4	550	-25.4	680	-25.4	610	-25.4	580							1245	1240
-25.3	380	-25.3	380	-25.3	500	-25.3	540	-25.3	390	-25.3	630	-25.3	520	-25.3	730	-25.3	660	-25.3	700							1250	960
-25.2	370	-25.2	370	-25.2	330	-25.2	400	-25.2	530	-25.2	530	-25.2	590	-25.2	780	-25.2	800	-25.2	710							1255	1080
-25.1	420	-25.1	420	-25.1	460	-25.1	300	-25.1	490	-25.1	420	-25.1	470	-25.1	790	-25.1	770	-25.1	800							1260	1200
-25	450	-25	450	-25	420	-25	570	-25	350	-25	590	-25	510	-25	650	-25	610	-25	840							1265	1090
-24.9	460	-24.9	460	-24.9	420	-24.9	460	-24.9	470	-24.9	490	-24.9	520	-24.9	800	-24.9	760	-24.9	630							1270	1100
-24.8	460	-24.8	460	-24.8	420	-24.8	430	-24.8	500	-24.8	540	-24.8	540	-24.8	630	-24.8	840	-24.8	550							1275	1000
-24.7	410	-24.7	410	-24.7	450	-24.7	420	-24.7	520	-24.7	430	-24.7	670	-24.7	880	-24.7	720	-24.7	770							1280	1120
-24.6	510	-24.6	510	-24.6	420	-24.6	430	-24.6	390	-24.6	540	-24.6	580	-24.6	700	-24.6	710	-24.6	830							1285	1240
-24.5	470	-24.5	400	-24.5	430	-24.5	430	-24.5	410	-24.5	320	-24.5	510	-24.5	660	-24.5	700	-24.5	680							1290	1130
-24.4	560	-24.4	420	-24.4	490	-24.4	560	-24.4	390	-24.4	420	-24.4	670	-24.4	700	-24.4	570	-24.4	690							1295	1020
-24.3	420	-24.3	520	-24.3	450	-24.3	400	-24.3	400	-24.3	360	-24.3	410	-24.3	760	-24.3	600	-24.3	640							1300	1240
-24.2	410	-24.2	400	-24.2	430	-24.2	380	-24.2	510	-24.2	390	-24.2	540	-24.2	650	-24.2	540	-24.2	600							1305	1230
-24.1	450	-24.1	540	-24.1	380	-24.1	490	-24.1	540	-24.1	510	-24.1	580	-24.1	800	-24.1	730	-24.1	740							1310	1050
-24	450	-24	420	-24	330	-24	360	-24	460	-24	440	-24	560	-24	860	-24	630	-24	750							1315	1020
-23.9	470	-23.9	480	-23.9	450	-23.9	420	-23.9	440	-23.9	380	-23.9	450	-23.9	680	-23.9	750	-23.9	800							1320	1100
-23.8	490	-23.8	600	-23.8	480	-23.8	390	-23.8	390	-23.8	470	-23.8	480	-23.8	690	-23.8	660	-23.8	800							1325	1130
-23.7	440	-23.7	510	-23.7	490	-23.7	400	-23.7	340	-23.7	450	-23.7	630	-23.7	700	-23.7	760	-23.7	860							1330	1150
-23.6	520	-23.6	530	-23.6	430	-23.6	460	-23.6	330	-23.6	360	-23.6	540	-23.6	670	-23.6	600	-23.6	790							1335	1150
-23.5	320	-23.5	570	-23.5	500	-23.5	410	-23.5	430	-23.5	450	-23.5	660	-23.5	670	-23.5	660	-23.5	750							1340	1240
-23.4	390	-23.4	340	-23.4	410	-23.4	390	-23.4	490	-23.4	590	-23.4	600	-23.4	670	-23.4	470	-23.4	650							1345	1110
-23.3	600	-23.3	560	-23.3	390	-23.3	520	-23.3	470	-23.3	510	-23.3	510	-23.3	910	-23.3	510	-23.3	680							1350	1090
-23.2	570	-23.2	470	-23.2	600	-23.2	480	-23.2	450	-23.2	430	-23.2	530	-23.2	630	-23.2	730	-23.2	720							1355	970
-23.1	430	-23.1	520	-23.1	450	-23.1	430	-23.1	450	-23.1	530	-23.1	600	-23.1	740	-23.1	760	-23.1	580							1360	1090
-23	490	-23	270	-23	340	-23	420	-23	480	-23	430	-23	770	-23	650	-23	740	-23	550							1365	1060
-22.9	390	-22.9	380	-22.9	450	-22.9	360	-22.9	350	-22.9	570	-22.9	680	-22.9	810	-22.9	610	-22.9	630							1370	1070
-22.8	420	-22.8	420	-22.8	500	-22.8	390	-22.8	430	-22.8	390	-22.8	690	-22.8	760	-22.8	650	-22.8	790							1375	1060
-22.7	340	-22.7	340	-22.7	420	-22.7	430	-22.7	440	-22.7	370	-22.7	470	-22.7	690	-22.7	690	-22.7	760							1380	1040
-22.6	560	-22.6	560	-22.6	470	-22.6	400	-22.6	430	-22.6	540	-22.6	620	-22.6	710	-22.6	490	-22.6	820							1385	920
-22.5	590	-22.5	590	-22.5	380	-22.5	370	-22.5	580	-22.5	510	-22.5	630	-22.5	470	-22.5	590	-22.5	750							1390	1000
-22.4	480	-22.4	480	-22.4	390	-22.4	370	-22.4	410	-22.4	410	-22.4	580	-22.4	640	-22.4	640	-22.4	580							1395	1200
-22.3	340	-22.3	340	-22.3	400	-22.3	510	-22.3	320	-22.3	270	-22.3	460	-22.3	690	-22.3	590	-22.3	690							1400	860
-22.2	440	-22.2	440	-22.2	360	-22.2	460	-22.2	370	-22.2	390	-22.2	570	-22.2	660	-22.2	730	-22.2	750							1405	840
-22.1	340	-22.1	340	-22.1	490	-22.1	360	-22.1	460	-22.1	480	-22.1	440	-22.1	900	-22.1	650	-22.1	690							1410	900
-22	340	-22	340	-22	260	-22	350	-22	470	-22	510	-22	620	-22	820	-22	600	-22	590							1415	1000
-21.9	480	-21.9	480	-21.9	410	-21.9	540	-21.9	470	-21.9	430	-21.9	500	-21.9	650	-21.9	750	-21.9	660							1420	1000
-21.8	480	-21.8	480	-21.8	410	-21.8	460	-21.8	370	-21.8	360	-21.8	460	-21.8	790	-21.8	640	-21.8	810							1425	1030
-21.7	470	-21.7	420	-21.7	440	-21.7	400	-21.7	350	-21.7	420	-21.7	570	-21.7	760	-21.7	700	-21.7	700							1430	1060
-21.6	560	-21.6	410	-21.6	550	-21.6	440	-21.6	440	-21.6	450	-21.6	630	-21.6	860	-21.6	620	-21.6	680							1435	960
-21.5	490	-21.5	410	-21.5	380	-21.5	310	-21.5	610	-21.5	560	-21.5	610	-21.5	660	-21.5	700	-21.5	660							1440	1000
-21.4	260	-21.4	470	-21.4	440	-21.4	450	-21.4	390	-21.4	490	-21.4	440	-21.4	810	-21.4	850	-21.4	710							1445	1020
-21.3	410	-21.3	430	-21.3	470	-21.3	300	-21.3	490	-21.3	430	-21.3	470	-21.3	700	-21.3	660	-21.3	690							1450	890
-21.2	410	-21.2	550	-21.2	470	-21.2	440	-21.2	510	-21.2	490	-21.2	670	-21.2	630	-21.2	700	-21.2	730							1455	1060
-21.1	440	-21.1	450	-21.1	380	-21.1	380	-21.1	450	-21.1	430	-21.1	510	-21.1	710	-21.1	720	-21.1	710							1460	1000
-21	550	-21	490	-21	510	-21	420	-21	350	-21	340	-21	760	-21	700	-21	710	-21	720							1465	920
-20.9	490	-20.9	450	-20.9	360	-20.9	420	-20.9	550	-20.9	420	-20.9	540	-20.9	680	-20.9	650	-20.9	610							1470	1100
-20.8	260	-20.8	470	-20.8	390	-20.8	480	-20.8	360	-20.8	450	-20.8	520	-20.8	730	-20.8	570	-20.8	750							1475	940
-20.7	410	-20.7	420	-20.7	510	-20.7	460	-20.7	410	-20.7	530	-20.7	490	-20.7	830	-20.7	630	-20.7	750							1480	990
-20.6	410	-20.6	370	-20.6	390	-20.6	480	-20.6	620	-20.6	470	-20.6	710	-20.6	750	-20.6	660	-20.6	700							1485	1010
-20.5	440	-20.5	570	-20.5	540	-20.5	510	-20.5	380	-20.5	440	-20.5	550	-20.5	600	-20.5	530	-20.5	670							1490	770
-20.4	550	-20.4	550	-20.4	350	-20.4	430	-20.4	430	-20.4	640	-20.4	690	-20.4	780	-20.4	610	-20.4	740							1495	780
-20.3	380	-20.3	480	-20.3	540	-20.3	450	-20.3	450	-20.3	520	-20.3	570	-20.3	870	-20.3	620	-20.3	600							1500	1010
-20.2	440	-20.2	270	-20.2	490	-20.2	540	-20.2	620	-20.2	490	-20.2	640	-20.2	790	-20.2	720	-20.2	710							1505	780
-20.1	470	-20.1	550	-20.1	460	-20.1	410	-20.1	390	-20.1	330	-20.1	670	-20.1	730	-20.1	600	-20.1	790							1510	820
-20	470	-20	460	-20	530	-20	450	-20	430	-20	530	-20	530	-20	750	-20	800	-20	770							1515	1090
-19.9	450	-19.9	450	-19.9	390	-19.9	430	-19.9	540	-19.9	430	-19.9	540	-19.9	810	-19.9	460	-19.9	600							1520	980
-19.8	440	-19.8	440	-19.8	520	-19.8	350	-19.8	520	-19.8	370	-19.8	610	-19.8	770	-19.8	600	-19.8	750							1525	990
-19.7	450	-19.7	450	-19.7	400	-19.7	510	-19.7	390	-19.7	430	-19.7	510	-19.7	870	-19.7	690	-19.7	630							1530	780
-19.6	460	-19.6	460	-19.6	560	-19.6	500	-19.6	500	-19.6	660	-19.6	480	-19.6	630	-19.6	660	-19.6	900							1535	850
-19.5	540	-19.5	540	-19.5	550	-19.5	360	-19.5	370	-19.5	520	-19.5	470	-19.5	640	-19.5	720	-19.5	750							1540	950
-19.4	410	-19.4	410	-19.4	630	-19.4	430	-19.4	540	-19.4	450	-19.4	490	-19.4	850	-19.4	640	-19.4	710							1545	860
-19.3	490	-19.3	370	-19.3	550	-19.3	530	-19.3	400	-19.3	510	-19.3	550	-19.3	890	-19.3	560	-19.3	660							1550	950
-19.2	260	-19.2	410	-19.2	360	-19.2	480	-19.2	440	-19.2	400	-19.2	680	-19.2	790	-19.2	550	-19.2	730							1555	1000
-19.1	410	-19.1	400	-19.1	350	-19.1	410	-19.1	390	-19.1	500	-19.1	620	-19.1	920	-19.1	480	-19.1	690							1560	880
-19	410	-19	510	-19	430	-19	400	-19	490	-19	630	-19	650	-19	700	-19	650	-19	680							1565	1020
-18.9	440	-18.9	600	-18.9	380	-18.9	330	-18.9	380	-18.9	480	-18.9	550	-18.9	710	-18.9	610	-18.9	940							1570	800
-18.8	550	-18.8	370	-18.8	480	-18.8	550	-18.8	420	-18.8	450	-18.8	570	-18.8	810	-18.8	710	-18.8	720							1575	1000
-18.7	380	-18.7	570	-18.7	490	-18.7	470	-18.7	510	-18.7	470	-18.7	590	-18.7	730	-18.7	550	-18.7	510							1580	950
-18.6	440	-18.6	460	-18.6	470	-18.6	420	-18.6	450	-18.6	530	-18.6	480	-18.6	690	-18.6	650	-18.6	850							1585	1090
-18.5	470	-18.5	480	-18.5	430	-18.5	430	-18.5	360	-18.5	350	-18.5	550	-18.5	740	-18.5	770	-18.5	840							1590	960
-18.4	470	-18.4	550	-18.4	400	-18.4	510	-18.4	420	-18.4	600	-18.4	620	-18.4	660	-18.4	670	-18.4	600							1595	800
-18.3	490	-18.3	480	-18.3	580	-18.3	340	-18.3	520	-18.3	470	-18.3	580	-18.3	720	-18.3	470	-18.3	710							1600	820
-18.2	260	-18.2	430	-18.2	400	-18.2	470	-18.2	450	-18.2	380	-18.2	590	-18.2	750	-18.2	620	-18.2	720							1605	920
-18.1	490	-18.1	320	-18.1	400	-18.1	610	-18.1	300	-18.1	380	-18.1	620	-18.1	640	-18.1	700	-18.1	620							1610	870
-18	260	-18	590	-18	410	-18	410	-18	330	-18	460	-18	570	-18	760	-18	710	-18	710							1615	1090
-17.9	410	-17.9	460	-17.9	560	-17.9	410	-17.9	470	-17.9	480	-17.9	590	-17.9	530	-17.9	730	-17.9	680							1620	770
-17.8	410	-17.8	370	-17.8	290	-17.8	480	-17.8	460	-17.8	440	-17.8	620	-17.8	620	-17.8	820	-17.8	750							1625	920
-17.7	440	-17.7	400	-17.7	430	-17.7	290	-17.7	420	-17.7	370	-17.7	480	-17.7	920	-17.7	680	-17.7	710							1630	1060
-17.6	550	-17.6	350	-17.6	400	-17.6	400	-17.6	520	-17.6	530	-17.6	570	-17.6	680	-17.6	670	-17.6	720							1635	1000
-17.5	380	-17.5	410	-17.5	440	-17.5	460	-17.5	390	-17.5	490	-17.5	380	-17.5	790	-17.5	690	-17.5	750							1640	960
-17.4	440	-17.4	470	-17.4	520	-17.4	440	-17.4	330	-17.4	530	-17.4	580	-17.4	690	-17.4	640	-17.4	720							1645	910
-17.3	470	-17.3	460	-17.3	480	-17.3	390	-17.3	510	-17.3	400	-17.3	560	-17.3	680	-17.3	680	-17.3	720							1650	810
-17.2	470	-17.2	420	-17.2	420	-17.2	590	-17.2	380	-17.2	490	-17.2	580	-17.2	730	-17.2	640	-17.2	720							1655	950
-17.1	470	-17.1	470	-17.1	330	-17.1	430	-17.1	350	-17.1	400	-17.1	460	-17.1	570	-17.1	620	-17.1	690							1660	880
-17	570	-17	570	-17	520	-17	450	-17	490	-17	460	-17	670	-17	630	-17	640	-17	610							1665	840
-16.9	430	-16.9	430	-16.9	560	-16.9	370	-16.9	420	-16.9	420	-16.9	640	-16.9	720	-16.9	620	-16.9	690							1670	790
-16.8	380	-16.8	380	-16.8	420	-16.8	420	-16.8	560	-16.8	590	-16.8	530	-16.8	650	-16.8	550	-16.8	730							1675	860
-16.7	370	-16.7	370	-16.7	520	-16.7	380	-16.7	490	-16.7	440	-16.7	480	-16.7	630	-16.7	730	-16.7	630							1680	1040
-16.6	370	-16.6	370	-16.6	400	-16.6	400	-16.6	540	-16.6	500	-16.6	570	-16.6	750	-16.6	730	-16.6	550							1685	840
-16.5	490	-16.5	550	-16.5	510	-16.5	500	-16.5	460	-16.5	420	-16.5	460	-16.5	650	-16.5	780	-16.5	670							1690	880
-16.4	260	-16.4	540	-16.4	440	-16.4	510	-16.4	460	-16.4	390	-16.4	570	-16.4	690	-16.4	620	-16.4	720							1695	870
-16.3	410	-16.3	490	-16.3	480	-16.3	390	-16.3	360	-16.3	460	-16.3	550	-16.3	690	-16.3	590	-16.3	610							1700	970
-16.2	410	-16.2	450	-16.2	460	-16.2	570	-16.2	470	-16.2	510	-16.2	530	-16.2	720	-16.2	620	-16.2	780							1705	790
-16.1	440	-16.1	500	-16.1	540	-16.1	410	-16.1	300	-16.1	570	-16.1	520	-16.1	760	-16.1	470	-16.1	760							1710	780
-16	550	-16	440	-16	490	-16	450	-16	540	-16	480	-16	670	-16	790	-16	680	-16	780							1715	1000
-15.9	380	-15.9	360	-15.9	370	-15.9	490	-15.9	370	-15.9	450	-15.9	490	-15.9	700	-15.9	680	-15.9	770							1720	850
-15.8	440	-15.8	470	-15.8	400	-15.8	470	-15.8	400	-15.8	500	-15.8	620	-15.8	700	-15.8	640	-15.8	720							1725	880
-15.7	490	-15.7	460	-15.7	510	-15.7	440	-15.7	390	-15.7	460	-15.7	550	-15.7	710	-15.7	620	-15.7	730							1730	720
-15.6	260	-15.6	350	-15.6	460	-15.6	360	-15.6	370	-15.6	340	-15.6	620	-15.6	820	-15.6	660	-15.6	770							1735	850
-15.5	410	-15.5	460	-15.5	380	-15.5	420	-15.5	380	-15.5	470	-15.5	530	-15.5	780	-15.5	570	-15.5	730							1740	810
-15.4	410	-15.4	510	-15.4	440	-15.4	420	-15.4	580	-15.4	600	-15.4	500	-15.4	710	-15.4	710	-15.4	700							1745	920
-15.3	440	-15.3	410	-15.3	370	-15.3	410	-15.3	500	-15.3	510	-15.3	560	-15.3	750	-15.3	740	-15.3	750							1750	820
-15.2	550	-15.2	390	-15.2	440	-15.2	570	-15.2	360	-15.2	360	-15.2	580	-15.2	750	-15.2	590	-15.2	770							1755	860
-15.1	380	-15.1	470	-15.1	460	-15.1	520	-15.1	390	-15.1	510	-15.1	650	-15.1	780	-15.1	650	-15.1	700							1760	960
-15	440	-15	460	-15	380	-15	400	-15	530	-15	460	-15	650	-15	730	-15	760	-15	540							1765	870
-14.9	470	-14.9	550	-14.9	460	-14.9	430	-14.9	470	-14.9	590	-14.9	450	-14.9	640	-14.9	620	-14.9	640							1770	820
-14.8	470	-14.8	400	-14.8	440	-14.8	400	-14.8	300	-14.8	430	-14.8	630	-14.8	660	-14.8	790	-14.8	680							1775	990
-14.7	350	-14.7	350	-14.7	500	-14.7	440	-14.7	380	-14.7	460	-14.7	590	-14.7	680	-14.7	580	-14.7	620							1780	760
-14.6	380	-14.6	380	-14.6	390	-14.6	370	-14.6	470	-14.6	340	-14.6	560	-14.6	690	-14.6	640	-14.6	730							1785	790
-14.5	330	-14.5	330	-14.5	410	-14.5	480	-14.5	550	-14.5	540	-14.5	530	-14.5	540	-14.5	590	-14.5	650							1790	930
-14.4	350	-14.4	350	-14.4	420	-14.4	590	-14.4	520	-14.4	450	-14.4	480	-14.4	600	-14.4	520	-14.4	650							1795	810
-14.3	440	-14.3	440	-14.3	390	-14.3	340	-14.3	460	-14.3	400	-14.3	570	-14.3	610	-14.3	460	-14.3	710							1800	740
-14.2	500	-14.2	500	-14.2	390	-14.2	380	-14.2	370	-14.2	640	-14.2	520	-14.2	920	-14.2	600	-14.2	730							1805	750
-14.1	360	-14.1	360	-14.1	380	-14.1	500	-14.1	530	-14.1	470	-14.1	640	-14.1	710	-14.1	660	-14.1	760							1810	680
-14	470	-14	470	-14	530	-14	500	-14	390	-14	460	-14	640	-14	620	-14	740	-14	720							1815	770
-13.9	430	-13.9	430	-13.9	410	-13.9	600	-13.9	370	-13.9	550	-13.9	580	-13.9	650	-13.9	730	-13.9	730							1820	670
-13.8	440	-13.8	440	-13.8	450	-13.8	440	-13.8	470	-13.8	560	-13.8	490	-13.8	770	-13.8	660	-13.8	730							1825	920
-13.7	480	-13.7	480	-13.7	430	-13.7	420	-13.7	460	-13.7	270	-13.7	530	-13.7	750	-13.7	610	-13.7	720							1830	900
-13.6	620	-13.6	620	-13.6	420	-13.6	460	-13.6	450	-13.6	420	-13.6	610	-13.6	650	-13.6	780	-13.6	550							1835	770
-13.5	430	-13.5	430	-13.5	480	-13.5	540	-13.5	500	-13.5	580	-13.5	370	-13.5	790	-13.5	610	-13.5	830							1840	780
-13.4	450	-13.4	450	-13.4	410	-13.4	380	-13.4	390	-13.4	450	-13.4	520	-13.4	750	-13.4	860	-13.4	790							1845	720
-13.3	460	-13.3	460	-13.3	390	-13.3	420	-13.3	280	-13.3	500	-13.3	600	-13.3	610	-13.3	690	-13.3	780							1850	660
-13.2	450	-13.2	450	-13.2	360	-13.2	430	-13.2	360	-13.2	450	-13.2	630	-13.2	770	-13.2	710	-13.2	770							1855	850
-13.1	370	-13.1	370	-13.1	420	-13.1	440	-13.1	430	-13.1	450	-13.1	610	-13.1	850	-13.1	690	-13.1	620							1860	730
-13	430	-13	430	-13	540	-13	450	-13	440	-13	580	-13	430	-13	690	-13	600	-13	650							1865	820
-12.9	460	-12.9	460	-12.9	420	-12.9	430	-12.9	370	-12.9	440	-12.9	490	-12.9	870	-12.9	750	-12.9	720							1870	900
-12.8	470	-12.8	470	-12.8	420	-12.8	360	-12.8	450	-12.8	510	-12.8	570	-12.8	760	-12.8	760	-12.8	660							1875	780
-12.7	470	-12.7	470	-12.7	500	-12.7	410	-12.7	360	-12.7	530	-12.7	470	-12.7	600	-12.7	710	-12.7	650							1880	950
-12.6	430	-12.6	430	-12.6	430	-12.6	400	-12.6	460	-12.6	410	-12.6	410	-12.6	720	-12.6	640	-12.6	830							1885	870
-12.5	510	-12.5	510	-12.5	470	-12.5	500	-12.5	390	-12.5	460	-12.5	540	-12.5	680	-12.5	670	-12.5	640							1890	770
-12.4	440	-12.4	440	-12.4	350	-12.4	400	-12.4	510	-12.4	430	-12.4	580	-12.4	590	-12.4	720	-12.4	670							1895	820
-12.3	340	-12.3	340	-12.3	690	-12.3	390	-12.3	270	-12.3	440	-12.3	530	-12.3	560	-12.3	600	-12.3	650							1900	720
-12.2	540	-12.2	540	-12.2	490	-12.2	320	-12.2	450	-12.2	480	-12.2	560	-12.2	770	-12.2	600	-12.2	820							1905	840
-12.1	430	-12.1	430	-12.1	440	-12.1	450	-12.1	390	-12.1	480	-12.1	570	-12.1	720	-12.1	510	-12.1	590							1910	730
-12	370	-12	370	-12	390	-12	490	-12	460	-12	470	-12	540	-12	640	-12	650	-12	630							1915	760
-11.9	410	-11.9	410	-11.9	360	-11.9	480	-11.9	440	-11.9	490	-11.9	550	-11.9	670	-11.9	660	-11.9	730							1920	970
-11.8	630	-11.8	630	-11.8	430	-11.8	430	-11.8	500	-11.8	460	-11.8	480	-11.8	710	-11.8	680	-11.8	600							1925	790
-11.7	430	-11.7	430	-11.7	340	-11.7	400	-11.7	320	-11.7	430	-11.7	630	-11.7	640	-11.7	610	-11.7	830							1930	710
-11.6	360	-11.6	360	-11.6	500	-11.6	440	-11.6	450	-11.6	680	-11.6	460	-11.6	510	-11.6	610	-11.6	730							1935	810
-11.5	400	-11.5	400	-11.5	480	-11.5	430	-11.5	490	-11.5	590	-11.5	520	-11.5	700	-11.5	690	-11.5	800							1940	940
-11.4	390	-11.4	390	-11.4	520	-11.4	620	-11.4	340	-11.4	440	-11.4	520	-11.4	720	-11.4	780	-11.4	780							1945	730
-11.3	470	-11.3	470	-11.3	360	-11.3	550	-11.3	530	-11.3	460	-11.3	680	-11.3	960	-11.3	640	-11.3	620							1950	880
-11.2	570	-11.2	570	-11.2	400	-11.2	440	-11.2	410	-11.2	460	-11.2	600	-11.2	620	-11.2	700	-11.2	550							1955	840
-11.1	440	-11.1	440	-11.1	500	-11.1	490	-11.1	540	-11.1	370	-11.1	420	-11.1	700	-11.1	690	-11.1	640							1960	980
-11	430	-11	430	-11	440	-11	500	-11	530	-11	500	-11	780	-11	650	-11	760	-11	710							1965	890
-10.9	500	-10.9	500	-10.9	520	-10.9	500	-10.9	500	-10.9	510	-10.9	500	-10.9	750	-10.9	720	-10.9	720							1970	840
-10.8	390	-10.8	390	-10.8	590	-10.8	420	-10.8	440	-10.8	590	-10.8	530	-10.8	610	-10.8	670	-10.8	680							1975	740
-10.7	580	-10.7	580	-10.7	540	-10.7	560	-10.7	460	-10.7	430	-10.7	580	-10.7	680	-10.7	530	-10.7	580							1980	820
-10.6	410	-10.6	410	-10.6	450	-10.6	430	-10.6	390	-10.6	480	-10.6	610	-10.6	670	-10.6	530	-10.6	660							1985	900
-10.5	440	-10.5	440	-10.5	450	-10.5	440	-10.5	430	-10.5	540	-10.5	580	-10.5	550	-10.5	560	-10.5	700							1990	750
-10.4	470	-10.4	470	-10.4	480	-10.4	470	-10.4	390	-10.4	510	-10.4	560	-10.4	710	-10.4	810	-10.4	800							1995	750
-10.3	560	-10.3	560	-10.3	460	-10.3	390	-10.3	410	-10.3	580	-10.3	540	-10.3	760	-10.3	830	-10.3	730							2000	700
-10.2	600	-10.2	600	-10.2	390	-10.2	400	-10.2	460	-10.2	350	-10.2	540	-10.2	530	-10.2	750	-10.2	740							2005	810
-10.1	440	-10.1	440	-10.1	290	-10.1	500	-10.1	330	-10.1	480	-10.1	490	-10.1	680	-10.1	670	-10.1	530							2010	690
-10	500	-10	500	-10	430	-10	440	-10	370	-10	430	-10	550	-10	710	-10	770	-10	740							2015	870
-9.9	460	-9.9	460	-9.9	510	-9.9	550	-9.9	380	-9.9	500	-9.9	660	-9.9	710	-9.9	630	-9.9	750							2020	1020
-9.8	350	-9.8	350	-9.8	450	-9.8	460	-9.8	540	-9.8	480	-9.8	540	-9.8	680	-9.8	750	-9.8	780							2025	780
-9.7	440	-9.7	440	-9.7	390	-9.7	450	-9.7	480	-9.7	460	-9.7	680	-9.7	710	-9.7	610	-9.7	790							2030	640
-9.6	490	-9.6	490	-9.6	430	-9.6	490	-9.6	550	-9.6	420	-9.6	530	-9.6	720	-9.6	710	-9.6	760							2035	780
-9.5	410	-9.5	410	-9.5	550	-9.5	560	-9.5	490	-9.5	520	-9.5	430	-9.5	600	-9.5	570	-9.5	700							2040	750
-9.4	500	-9.4	500	-9.4	420	-9.4	340	-9.4	420	-9.4	500	-9.4	450	-9.4	700	-9.4	590	-9.4	700							2045	850
-9.3	430	-9.3	430	-9.3	410	-9.3	400	-9.3	370	-9.3	480	-9.3	430	-9.3	740	-9.3	570	-9.3	810							2050	790
-9.2	440	-9.2	440	-9.2	540	-9.2	580	-9.2	400	-9.2	350	-9.2	510	-9.2	610	-9.2	650	-9.2	770							2055	860
-9.1	380	-9.1	380	-9.1	420	-9.1	450	-9.1	470	-9.1	490	-9.1	610	-9.1	750	-9.1	600	-9.1	770							2060	750
-9	360	-9	360	-9	510	-9	570	-9	370	-9	470	-9	530	-9	580	-9	580	-9	610							2065	790
-8.9	410	-8.9	410	-8.9	470	-8.9	440	-8.9	330	-8.9	460	-8.9	550	-8.9	780	-8.9	790	-8.9	770							2070	800
-8.8	440	-8.8	440	-8.8	330	-8.8	450	-8.8	390	-8.8	410	-8.8	550	-8.8	550	-8.8	960	-8.8	540							2075	790
-8.7	560	-8.7	560	-8.7	390	-8.7	430	-8.7	550	-8.7	550	-8.7	530	-8.7	540	-8.7	620	-8.7	690							2080	680
-8.6	400	-8.6	400	-8.6	470	-8.6	500	-8.6	410	-8.6	480	-8.6	570	-8.6	570	-8.6	610	-8.6	740							2085	940
-8.5	380	-8.5	380	-8.5	490	-8.5	460	-8.5	430	-8.5	410	-8.5	510	-8.5	730	-8.5	630	-8.5	970							2090	760
-8.4	540	-8.4	540	-8.4	470	-8.4	460	-8.4	400	-8.4	420	-8.4	570	-8.4	620	-8.4	530	-8.4	700							2095	530
-8.3	350	-8.3	350	-8.3	340	-8.3	390	-8.3	300	-8.3	300	-8.3	590	-8.3	680	-8.3	700	-8.3	600							2100	980
-8.2	430	-8.2	430	-8.2	570	-8.2	400	-8.2	440	-8.2	590	-8.2	600	-8.2	660	-8.2	750	-8.2	600							2105	810
-8.1	480	-8.1	480	-8.1	460	-8.1	480	-8.1	510	-8.1	420	-8.1	590	-8.1	790	-8.1	870	-8.1	670							2110	730
-8	460	-8	460	-8	440	-8	440	-8	440	-8	370	-8	590	-8	720	-8	620	-8	750							2115	720
-7.9	470	-7.9	470	-7.9	480	-7.9	420	-7.9	370	-7.9	450	-7.9	420	-7.9	680	-7.9	620	-7.9	660							2120	730
-7.8	410	-7.8	410	-7.8	370	-7.8	400	-7.8	590	-7.8	470	-7.8	520	-7.8	780	-7.8	610	-7.8	760							2125	610
-7.7	380	-7.7	380	-7.7	410	-7.7	490	-7.7	600	-7.7	460	-7.7	520	-7.7	740	-7.7	600	-7.7	650							2130	790
-7.6	550	-7.6	550	-7.6	570	-7.6	390	-7.6	450	-7.6	630	-7.6	700	-7.6	640	-7.6	700	-7.6	860							2135	810
-7.5	300	-7.5	300	-7.5	450	-7.5	400	-7.5	460	-7.5	450	-7.5	580	-7.5	750	-7.5	510	-7.5	580							2140	770
-7.4	500	-7.4	500	-7.4	410	-7.4	470	-7.4	460	-7.4	440	-7.4	540	-7.4	650	-7.4	680	-7.4	730							2145	660
-7.3	410	-7.3	410	-7.3	570	-7.3	380	-7.3	370	-7.3	440	-7.3	530	-7.3	530	-7.3	730	-7.3	690							2150	690
-7.2	470	-7.2	470	-7.2	490	-7.2	450	-7.2	490	-7.2	500	-7.2	640	-7.2	670	-7.2	680	-7.2	600							2155	610
-7.1	450	-7.1	450	-7.1	600	-7.1	450	-7.1	510	-7.1	300	-7.1	450	-7.1	650	-7.1	770	-7.1	770							2160	880
-7	430	-7	430	-7	420	-7	410	-7	550	-7	390	-7	520	-7	640	-7	720	-7	700							2165	730
-6.9	460	-6.9	460	-6.9	400	-6.9	520	-6.9	360	-6.9	390	-6.9	560	-6.9	660	-6.9	790	-6.9	540							2170	680
-6.8	480	-6.8	480	-6.8	650	-6.8	310	-6.8	500	-6.8	450	-6.8	670	-6.8	650	-6.8	690	-6.8	930							2175	700
-6.7	430	-6.7	430	-6.7	450	-6.7	450	-6.7	460	-6.7	480	-6.7	480	-6.7	680	-6.7	680	-6.7	640							2180	760
-6.6	370	-6.6	370	-6.6	520	-6.6	490	-6.6	420	-6.6	450	-6.6	570	-6.6	660	-6.6	660	-6.6	660							2185	630
-6.5	440	-6.5	440	-6.5	550	-6.5	520	-6.5	410	-6.5	490	-6.5	440	-6.5	580	-6.5	740	-6.5	590							2190	820
-6.4	390	-6.4	390	-6.4	460	-6.4	580	-6.4	440	-6.4	600	-6.4	520	-6.4	750	-6.4	780	-6.4	580							2195	900
-6.3	310	-6.3	310	-6.3	520	-6.3	440	-6.3	480	-6.3	420	-6.3	560	-6.3	710	-6.3	770	-6.3	790							2200	910
-6.2	450	-6.2	450	-6.2	580	-6.2	490	-6.2	520	-6.2	470	-6.2	680	-6.2	580	-6.2	780	-6.2	900							2205	640
-6.1	470	-6.1	470	-6.1	430	-6.1	330	-6.1	380	-6.1	550	-6.1	520	-6.1	580	-6.1	730	-6.1	690							2210	740
-6	500	-6	500	-6	420	-6	410	-6	460	-6	370	-6	610	-6	670	-6	580	-6	790							2215	600
-5.9	380	-5.9	380	-5.9	520	-5.9	610	-5.9	340	-5.9	540	-5.9	480	-5.9	640	-5.9	590	-5.9	630							2220	700
-5.8	630	-5.8	630	-5.8	440	-5.8	430	-5.8	560	-5.8	430	-5.8	620	-5.8	780	-5.8	620	-5.8	660							2225	760
-5.7	390	-5.7	390	-5.7	400	-5.7	420	-5.7	440	-5.7	520	-5.7	520	-5.7	610	-5.7	800	-5.7	760							2230	660
-5.6	480	-5.6	480	-5.6	420	-5.6	380	-5.6	420	-5.6	480	-5.6	630	-5.6	810	-5.6	610	-5.6	700							2235	750
-5.5	400	-5.5	400	-5.5	460	-5.5	450	-5.5	360	-5.5	450	-5.5	690	-5.5	680	-5.5	650	-5.5	770							2240	830
-5.4	360	-5.4	360	-5.4	510	-5.4	520	-5.4	350	-5.4	500	-5.4	560	-5.4	670	-5.4	640	-5.4	710							2245	680
-5.3	500	-5.3	500	-5.3	440	-5.3	460	-5.3	500	-5.3	550	-5.3	510	-5.3	840	-5.3	700	-5.3	730							2250	760
-5.2	490	-5.2	490	-5.2	480	-5.2	520	-5.2	410	-5.2	370	-5.2	600	-5.2	540	-5.2	520	-5.2	770							2255	730
-5.1	500	-5.1	500	-5.1	300	-5.1	390	-5.1	500	-5.1	560	-5.1	450	-5.1	750	-5.1	650	-5.1	590							2260	750
-5	520	-5	520	-5	560	-5	520	-5	390	-5	450	-5	500	-5	640	-5	750	-5	800							2265	850
-4.9	560	-4.9	560	-4.9	500	-4.9	490	-4.9	370	-4.9	600	-4.9	610	-4.9	740	-4.9	660	-4.9	750							2270	720
-4.8	410	-4.8	410	-4.8	380	-4.8	450	-4.8	490	-4.8	550	-4.8	630	-4.8	820	-4.8	620	-4.8	840							2275	630
-4.7	380	-4.7	380	-4.7	380	-4.7	480	-4.7	430	-4.7	510	-4.7	540	-4.7	670	-4.7	710	-4.7	730							2280	780
-4.6	370	-4.6	370	-4.6	310	-4.6	350	-4.6	540	-4.6	550	-4.6	590	-4.6	880	-4.6	630	-4.6	790							2285	700
-4.5	510	-4.5	510	-4.5	500	-4.5	440	-4.5	500	-4.5	480	-4.5	420	-4.5	720	-4.5	790	-4.5	640							2290	650
-4.4	460	-4.4	460	-4.4	520	-4.4	460	-4.4	460	-4.4	500	-4.4	520	-4.4	720	-4.4	630	-4.4	800							2295	720
-4.3	430	-4.3	430	-4.3	530	-4.3	410	-4.3	330	-4.3	390	-4.3	500	-4.3	760	-4.3	820	-4.3	720							2300	700
-4.2	380	-4.2	380	-4.2	440	-4.2	500	-4.2	370	-4.2	490	-4.2	470	-4.2	590	-4.2	680	-4.2	570							2305	660
-4.1	550	-4.1	550	-4.1	550	-4.1	450	-4.1	440	-4.1	560	-4.1	630	-4.1	710	-4.1	770	-4.1	580							2310	750
-4	390	-4	390	-4	500	-4	410	-4	450	-4	430	-4	540	-4	760	-4	590	-4	690							2315	710
-3.9	430	-3.9	430	-3.9	400	-3.9	410	-3.9	420	-3.9	590	-3.9	520	-3.9	730	-3.9	660	-3.9	890							2320	530
-3.8	360	-3.8	360	-3.8	350	-3.8	450	-3.8	410	-3.8	450	-3.8	520	-3.8	580	-3.8	700	-3.8	700							2325	710
-3.7	580	-3.7	580	-3.7	490	-3.7	420	-3.7	410	-3.7	410	-3.7	570	-3.7	740	-3.7	760	-3.7	800							2330	730
-3.6	640	-3.6	640	-3.6	530	-3.6	460	-3.6	420	-3.6	500	-3.6	580	-3.6	700	-3.6	700	-3.6	760							2335	640
-3.5	490	-3.5	490	-3.5	420	-3.5	430	-3.5	370	-3.5	490	-3.5	400	-3.5	600	-3.5	640	-3.5	660							2340	560
-3.4	460	-3.4	460	-3.4	450	-3.4	440	-3.4	530	-3.4	450	-3.4	610	-3.4	670	-3.4	780	-3.4	800							2345	680
-3.3	430	-3.3	430	-3.3	460	-3.3	340	-3.3	370	-3.3	410	-3.3	460	-3.3	460	-3.3	700	-3.3	740							2350	660
-3.2	360	-3.2	360	-3.2	460	-3.2	390	-3.2	360	-3.2	560	-3.2	550	-3.2	730	-3.2	640	-3.2	640							2355	710
-3.1	330	-3.1	330	-3.1	360	-3.1	410	-3.1	540	-3.1	430	-3.1	480	-3.1	690	-3.1	480	-3.1	840							2360	880
-3	470	-3	470	-3	460	-3	480	-3	400	-3	330	-3	550	-3	620	-3	620	-3	710							2365	690
-2.9	410	-2.9	410	-2.9	440	-2.9	330	-2.9	430	-2.9	480	-2.9	640	-2.9	650	-2.9	670	-2.9	630							2370	820
-2.8	430	-2.8	430	-2.8	350	-2.8	460	-2.8	490	-2.8	510	-2.8	540	-2.8	790	-2.8	670	-2.8	860							2375	590
-2.7	450	-2.7	450	-2.7	410	-2.7	290	-2.7	520	-2.7	410	-2.7	570	-2.7	730	-2.7	680	-2.7	530							2380	740
-2.6	450	-2.6	450	-2.6	400	-2.6	510	-2.6	410	-2.6	450	-2.6	610	-2.6	730	-2.6	590	-2.6	610							2385	740
-2.5	480	-2.5	480	-2.5	370	-2.5	450	-2.5	410	-2.5	430	-2.5	670	-2.5	570	-2.5	530	-2.5	750							2390	740
-2.4	300	-2.4	300	-2.4	370	-2.4	420	-2.4	420	-2.4	520	-2.4	640	-2.4	650	-2.4	750	-2.4	750							2395	590
-2.3	420	-2.3	420	-2.3	330	-2.3	550	-2.3	380	-2.3	520	-2.3	540	-2.3	650	-2.3	650	-2.3	790							2400	760
-2.2	470	-2.2	470	-2.2	470	-2.2	470	-2.2	340	-2.2	540	-2.2	570	-2.2	660	-2.2	590	-2.2	640							2405	810
-2.1	560	-2.1	560	-2.1	350	-2.1	430	-2.1	460	-2.1	600	-2.1	510	-2.1	540	-2.1	610	-2.1	730							2410	690
-2	370	-2	370	-2	480	-2	410	-2	440	-2	470	-2	570	-2	830	-2	690	-2	700							2415	780
-1.9	490	-1.9	490	-1.9	510	-1.9	400	-1.9	460	-1.9	420	-1.9	410	-1.9	630	-1.9	880	-1.9	760							2420	910
-1.8	360	-1.8	360	-1.8	420	-1.8	440	-1.8	430	-1.8	490	-1.8	520	-1.8	640	-1.8	630	-1.8	620							2425	630
-1.7	390	-1.7	390	-1.7	430	-1.7	530	-1.7	420	-1.7	370	-1.7	620	-1.7	530	-1.7	670	-1.7	560							2430	710
-1.6	460	-1.6	460	-1.6	360	-1.6	430	-1.6	520	-1.6	550	-1.6	580	-1.6	750	-1.6	650	-1.6	610							2435	670
-1.5	520	-1.5	520	-1.5	370	-1.5	510	-1.5	380	-1.5	430	-1.5	500	-1.5	750	-1.5	630	-1.5	550							2440	750
-1.4	590	-1.4	590	-1.4	400	-1.4	290	-1.4	430	-1.4	430	-1.4	450	-1.4	620	-1.4	630	-1.4	630							2445	560
-1.3	430	-1.3	430	-1.3	420	-1.3	630	-1.3	460	-1.3	450	-1.3	610	-1.3	610	-1.3	630	-1.3	650							2450	740
-1.2	460	-1.2	460	-1.2	300	-1.2	390	-1.2	530	-1.2	520	-1.2	680	-1.2	670	-1.2	780	-1.2	760							2455	670
-1.1	480	-1.1	480	-1.1	420	-1.1	370	-1.1	430	-1.1	340	-1.1	540	-1.1	620	-1.1	740	-1.1	640							2460	660
-1	400	-1	400	-1	360	-1	430	-1	540	-1	430	-1	640	-1	830	-1	710	-1	640							2465	750
-0.9	540	-0.9	540	-0.9	430	-0.9	540	-0.9	450	-0.9	480	-0.9	530	-0.9	740	-0.9	500	-0.9	880							2470	600
-0.8	470	-0.8	470	-0.8	280	-0.8	440	-0.8	360	-0.8	590	-0.8	570	-0.8	660	-0.8	720	-0.8	680							2475	780
-0.7	400	-0.7	400	-0.7	530	-0.7	400	-0.7	450	-0.7	460	-0.7	590	-0.7	640	-0.7	670	-0.7	800							2480	850
-0.6	480	-0.6	480	-0.6	410	-0.6	440	-0.6	520	-0.6	320	-0.6	470	-0.6	600	-0.6	700	-0.6	730							2485	500
-0.5	400	-0.5	400	-0.5	450	-0.5	390	-0.5	590	-0.5	430	-0.5	690	-0.5	750	-0.5	560	-0.5	870							2490	510
-0.4	440	-0.4	440	-0.4	560	-0.4	450	-0.4	380	-0.4	570	-0.4	450	-0.4	760	-0.4	660	-0.4	660							2495	660
-0.3	450	-0.3	450	-0.3	400	-0.3	480	-0.3	480	-0.3	410	-0.3	440	-0.3	800	-0.3	700	-0.3	630							2500	540
-0.2	570	-0.2	570	-0.2	520	-0.2	450	-0.2	430	-0.2	430	-0.2	600	-0.2	780	-0.2	660	-0.2	730							2505	630
-0.1	440	-0.1	330	-0.1	520	-0.1	470	-0.1	560	-0.1	380	-0.1	600	-0.1	700	-0.1	830	-0.1	680							2510	490
0	420	0	1600	0	4580	0	9990	0	99000	0	25640	0	13940	0	454490	0	370580	0	510740							2515	670
0.1	330	0.1	3520	0.1	5240	0.1	15470	0.1	162770	0.1	131260	0.1	250560	0.1	512780	0.1	591480	0.1	613490							2520	480
0.2	390	0.2	3310	0.2	4930	0.2	15610	0.2	171610	0.2	137200	0.2	241240	0.2	523120	0.2	595900	0.2	614570							2525	680
0.3	460	0.3	2940	0.3	4910	0.3	15530	0.3	181080	0.3	137230	0.3	247900	0.3	517440	0.3	596980	0.3	610650							2530	630
0.4	460	0.4	3010	0.4	4860	0.4	14510	0.4	182170	0.4	136330	0.4	253220	0.4	518470	0.4	599670	0.4	619650							2535	650
0.5	470	0.5	2990	0.5	5000	0.5	14970	0.5	180440	0.5	135970	0.5	257540	0.5	522850	0.5	602870	0.5	622860							2540	680
0.6	600	0.6	3350	0.6	4700	0.6	15330	0.6	180420	0.6	126980	0.6	254370	0.6	519980	0.6	601810	0.6	618920							2545	640
0.7	620	0.7	3450	0.7	5260	0.7	15800	0.7	179120	0.7	134250	0.7	259870	0.7	512350	0.7	600710	0.7	617020							2550	680
0.8	410	0.8	3180	0.8	5120	0.8	15660	0.8	178400	0.8	138680	0.8	263330	0.8	517570	0.8	605530	0.8	625560							2555	660
0.9	40	0.9	3250	0.9	5110	0.9	15880	0.9	179220	0.9	139860	0.9	262030	0.9	525120	0.9	602700	0.9	627350							2560	710
1	110	1	3300	1	5480	1	15400	1	177390	1	137780	1	256400	1	521420	1	603280	1	621350							2565	680
1.1	90	1.1	3000	1.1	5180	1.1	14460	1.1	177940	1.1	135810	1.1	252860	1.1	524340	1.1	603560	1.1	630110							2570	610
1.2	450	1.2	3300	1.2	5030	1.2	15670	1.2	180300	1.2	139600	1.2	257750	1.2	526220	1.2	607130	1.2	627520							2575	670
1.3	550	1.3	3160	1.3	5000	1.3	15260	1.3	182780	1.3	137390	1.3	256600	1.3	519680	1.3	610230	1.3	622610							2580	720
1.4	280	1.4	2970	1.4	4950	1.4	15530	1.4	183290	1.4	139250	1.4	262810	1.4	519650	1.4	609280	1.4	626970							2585	750
1.5	350	1.5	3430	1.5	4910	1.5	15170	1.5	180640	1.5	139500	1.5	260850	1.5	519240	1.5	611820	1.5	624760							2590	720
1.6	400	1.6	2650	1.6	4850	1.6	16030	1.6	167860	1.6	137520	1.6	258840	1.6	518040	1.6	608640	1.6	626670							2595	780
1.7	100	1.7	3400	1.7	4810	1.7	15380	1.7	170890	1.7	128360	1.7	259350	1.7	524730	1.7	604720	1.7	633120							2600	690
1.8	400	1.8	3100	1.8	5190	1.8	14560	1.8	179050	1.8	135270	1.8	254710	1.8	520230	1.8	608920	1.8	633630							2605	540
1.9	260	1.9	2930	1.9	5030	1.9	14340	1.9	184150	1.9	136900	1.9	257500	1.9	515750	1.9	607710	1.9	631490							2610	540
2	70	2	2690	2	5080	2	15410	2	181120	2	138260	2	265360	2	518480	2	613210	2	627080							2615	680
2.1	530	2.1	3390	2.1	5510	2.1	15570	2.1	178930	2.1	140940	2.1	264020	2.1	524020	2.1	612990	2.1	629800							2620	860
2.2	-250	2.2	3390	2.2	4910	2.2	15950	2.2	168680	2.2	138420	2.2	263010	2.2	524940	2.2	611100	2.2	634340							2625	690
2.3	500	2.3	3100	2.3	4790	2.3	15860	2.3	175850	2.3	129550	2.3	257240	2.3	522700	2.3	614020	2.3	630040							2630	720
2.4	200	2.4	2650	2.4	4700	2.4	15790	2.4	179720	2.4	137530	2.4	255180	2.4	519570	2.4	611200	2.4	632710							2635	610
2.5	30	2.5	3010	2.5	4680	2.5	15040	2.5	180170	2.5	134680	2.5	264010	2.5	520970	2.5	613080	2.5	632200							2640	720
2.6	-210	2.6	3130	2.6	4630	2.6	15250	2.6	182540	2.6	139760	2.6	264260	2.6	521780	2.6	609760	2.6	632020							2645	640
2.7	490	2.7	2760	2.7	5340	2.7	15660	2.7	181760	2.7	135870	2.7	262550	2.7	523820	2.7	614920	2.7	633630							2650	640
2.8	490	2.8	3070	2.8	4890	2.8	15950	2.8	176420	2.8	138690	2.8	256800	2.8	520690	2.8	609690	2.8	628920							2655	590
2.9	200	2.9	3150	2.9	4590	2.9	15120	2.9	178030	2.9	133130	2.9	253550	2.9	515940	2.9	616760	2.9	628640							2660	690
3	-250	3	3510	3	4550	3	15700	3	174520	3	134160	3	256770	3	522640	3	614560	3	632960							2665	610
3.1	110	3.1	3010	3.1	5240	3.1	14590	3.1	181450	3.1	134310	3.1	263260	3.1	529790	3.1	613180	3.1	630870							2670	730
3.2	230	3.2	2990	3.2	4700	3.2	14890	3.2	181400	3.2	138110	3.2	259390	3.2	528510	3.2	615740	3.2	635710							2675	750
3.3	-140	3.3	3060	3.3	5360	3.3	15910	3.3	180300	3.3	139610	3.3	259850	3.3	518720	3.3	613770	3.3	631380							2680	620
3.4	170	3.4	3150	3.4	5020	3.4	15970	3.4	179320	3.4	131530	3.4	256580	3.4	527280	3.4	616090	3.4	625360							2685	770
3.5	250	3.5	3000	3.5	4750	3.5	14750	3.5	177110	3.5	130420	3.5	262490	3.5	521580	3.5	612040	3.5	631400							2690	670
3.6	610	3.6	3020	3.6	4840	3.6	15720	3.6	180070	3.6	138920	3.6	260350	3.6	519060	3.6	611570	3.6	634490							2695	520
3.7	110	3.7	2870	3.7	5010	3.7	15380	3.7	180350	3.7	141020	3.7	257840	3.7	520380	3.7	611130	3.7	630780							2700	820
3.8	90	3.8	2820	3.8	4790	3.8	15440	3.8	179580	3.8	139860	3.8	250170	3.8	522020	3.8	615610	3.8	628000							2705	700
3.9	160	3.9	3340	3.9	4420	3.9	14570	3.9	178140	3.9	139950	3.9	251270	3.9	519610	3.9	614920	3.9	635560							2710	660
4	250	4	2940	4	5020	4	15480	4	178970	4	135130	4	256430	4	528360	4	617510	4	638790							2715	570
4.1	100	4.1	3640	4.1	5290	4.1	15110	4.1	170960	4.1	138470	4.1	260870	4.1	528790	4.1	618350	4.1	630670							2720	670
4.2	120	4.2	3170	4.2	4800	4.2	15210	4.2	172920	4.2	135970	4.2	263090	4.2	524600	4.2	612120	4.2	631560							2725	730
4.3	-30	4.3	3170	4.3	4490	4.3	16070	4.3	177480	4.3	135420	4.3	255750	4.3	525360	4.3	614590	4.3	633930							2730	450
4.4	-80	4.4	2930	4.4	4860	4.4	15550	4.4	183770	4.4	138110	4.4	256680	4.4	522520	4.4	616050	4.4	635830							2735	710
4.5	440	4.5	2870	4.5	4910	4.5	15330	4.5	182220	4.5	136010	4.5	261060	4.5	522420	4.5	613260	4.5	634820							2740	550
4.6	40	4.6	3400	4.6	5220	4.6	15250	4.6	177640	4.6	131010	4.6	257920	4.6	519470	4.6	616150	4.6	636640							2745	590
4.7	740	4.7	3220	4.7	5150	4.7	15380	4.7	173940	4.7	137490	4.7	260760	4.7	526280	4.7	615130	4.7	636850							2750	620
4.8	270	4.8	3010	4.8	5210	4.8	15910	4.8	176320	4.8	139420	4.8	258990	4.8	518820	4.8	615990	4.8	632980							2755	800
4.9	270	4.9	3030	4.9	5040	4.9	15540	4.9	179350	4.9	138200	4.9	255350	4.9	520110	4.9	617430	4.9	633470							2760	600
5	30	5	2780	5	4830	5	15370	5	183690	5	137490	5	263160	5	526400	5	611500	5	630730							2765	610
5.1	-30	5.1	3210	5.1	4970	5.1	15600	5.1	183660	5.1	134540	5.1	266850	5.1	525640	5.1	615040	5.1	631690							2770	670
5.2	500	5.2	2940	5.2	5160	5.2	14810	5.2	180890	5.2	139310	5.2	263020	5.2	521260	5.2	620210	5.2	631160							2775	640
5.3	320	5.3	3020	5.3	4970	5.3	15810	5.3	168510	5.3	136320	5.3	260950	5.3	523260	5.3	612060	5.3	636370							2780	530
5.4	110	5.4	3040	5.4	4920	5.4	15530	5.4	169500	5.4	139470	5.4	249340	5.4	525310	5.4	616980	5.4	631880							2785	760
5.5	130	5.5	2920	5.5	5310	5.5	15940	5.5	179760	5.5	130280	5.5	254340	5.5	524950	5.5	616890	5.5	639530							2790	750
5.6	-120	5.6	2990	5.6	4840	5.6	15910	5.6	183750	5.6	137080	5.6	260230	5.6	521060	5.6	617110	5.6	634330							2795	630
5.7	310	5.7	3040	5.7	5010	5.7	15790	5.7	183660	5.7	139650	5.7	260410	5.7	516900	5.7	614320	5.7	631600							2800	660
5.8	40	5.8	2750	5.8	4510	5.8	14770	5.8	183430	5.8	141220	5.8	261520	5.8	524120	5.8	620050	5.8	636360							2805	550
5.9	120	5.9	3040	5.9	5030	5.9	15550	5.9	176950	5.9	138670	5.9	257870	5.9	528160	5.9	616940	5.9	632000							2810	620
6	140	6	3250	6	4900	6	15700	6	169200	6	132530	6	246270	6	525760	6	613420	6	639150							2815	750
6.1	20	6.1	2800	6.1	5260	6.1	15050	6.1	177850	6.1	134230	6.1	249510	6.1	527300	6.1	614610	6.1	634450							2820	730
6.2	90	6.2	3280	6.2	5240	6.2	15790	6.2	184070	6.2	137920	6.2	262030	6.2	520580	6.2	617650	6.2	634530							2825	690
6.3	140	6.3	3730	6.3	4430	6.3	15440	6.3	182170	6.3	139030	6.3	264230	6.3	524260	6.3	618970	6.3	633590							2830	710
6.4	-150	6.4	3250	6.4	5030	6.4	14690	6.4	182310	6.4	136540	6.4	267200	6.4	521820	6.4	615290	6.4	634180							2835	480
6.5	140	6.5	3020	6.5	5100	6.5	14870	6.5	180660	6.5	136960	6.5	254340	6.5	525190	6.5	612610	6.5	636960							2840	590
6.6	350	6.6	2950	6.6	4980	6.6	15740	6.6	177970	6.6	130460	6.6	245800	6.6	525710	6.6	615020	6.6	635710							2845	680
6.7	-100	6.7	3080	6.7	4850	6.7	15980	6.7	174580	6.7	138850	6.7	252570	6.7	523710	6.7	620220	6.7	629600							2850	740
6.8	380	6.8	3140	6.8	4980	6.8	15890	6.8	179350	6.8	142160	6.8	261610	6.8	527710	6.8	614760	6.8	635090							2855	620
6.9	830	6.9	2990	6.9	4670	6.9	14680	6.9	180170	6.9	139370	6.9	263330	6.9	523990	6.9	619720	6.9	639190							2860	690
7	350	7	2790	7	4970	7	15580	7	181080	7	138620	7	264010	7	521050	7	614500	7	635740							2865	620
7.1	120	7.1	2980	7.1	4860	7.1	14780	7.1	181090	7.1	129300	7.1	258850	7.1	529970	7.1	614280	7.1	638950							2870	770
7.2	50	7.2	3700	7.2	5090	7.2	15770	7.2	167240	7.2	130400	7.2	248710	7.2	525180	7.2	617640	7.2	633030							2875	770
7.3	180	7.3	3140	7.3	5030	7.3	15530	7.3	178070	7.3	139330	7.3	255140	7.3	524850	7.3	620400	7.3	636090							2880	650
7.4	240	7.4	3200	7.4	5140	7.4	15710	7.4	176610	7.4	139160	7.4	249670	7.4	523930	7.4	619850	7.4	635720							2885	670
7.5	90	7.5	2890	7.5	5370	7.5	15390	7.5	181900	7.5	138440	7.5	260590	7.5	523090	7.5	620550	7.5	630990							2890	500
7.6	-110	7.6	2900	7.6	5190	7.6	14640	7.6	182140	7.6	129930	7.6	257220	7.6	530060	7.6	621170	7.6	633310							2895	550
7.7	80	7.7	3430	7.7	4950	7.7	15120	7.7	178350	7.7	136130	7.7	260610	7.7	523080	7.7	615560	7.7	637060							2900	610
7.8	800	7.8	3420	7.8	4780	7.8	15300	7.8	172810	7.8	139200	7.8	256680	7.8	523730	7.8	623400	7.8	642380							2905	640
7.9	240	7.9	2910	7.9	4920	7.9	15690	7.9	169980	7.9	139900	7.9	268160	7.9	526720	7.9	622780	7.9	637390							2910	560
8	300	8	3040	8	5190	8	16370	8	177760	8	140940	8	266100	8	525940	8	618830	8	633950							2915	720
8.1	-10	8.1	3190	8.1	5140	8.1	15640	8.1	179170	8.1	138780	8.1	259410	8.1	528430	8.1	615980	8.1	636130							2920	700
8.2	0	8.2	2950	8.2	5130	8.2	15160	8.2	183330	8.2	131620	8.2	251710	8.2	524730	8.2	622460	8.2	632430							2925	640
8.3	530	8.3	2950	8.3	4880	8.3	15730	8.3	180530	8.3	138450	8.3	260050	8.3	520770	8.3	621580	8.3	633460							2930	630
8.4	520	8.4	3290	8.4	5020	8.4	14670	8.4	176560	8.4	139480	8.4	261070	8.4	526410	8.4	619190	8.4	636090							2935	740
8.5	10	8.5	3350	8.5	5010	8.5	15200	8.5	179020	8.5	138100	8.5	269150	8.5	524240	8.5	621270	8.5	638880							2940	710
8.6	140	8.6	2800	8.6	5450	8.6	15480	8.6	176710	8.6	138070	8.6	256780	8.6	520470	8.6	616360	8.6	635260							2945	600
8.7	290	8.7	3280	8.7	5150	8.7	15550	8.7	177620	8.7	129310	8.7	247140	8.7	523180	8.7	618240	8.7	636970							2950	620
8.8	50	8.8	3130	8.8	4870	8.8	15140	8.8	180150	8.8	135900	8.8	259120	8.8	522860	8.8	617400	8.8	635610							2955	580
8.9	50	8.9	3280	8.9	5060	8.9	15130	8.9	180370	8.9	137060	8.9	259010	8.9	526930	8.9	619740	8.9	642430							2960	630
9	390	9	2920	9	5000	9	15370	9	179100	9	138730	9	263320	9	528860	9	628270	9	631170							2965	730
9.1	450	9.1	3090	9.1	5220	9.1	15080	9.1	171840	9.1	138190	9.1	256530	9.1	528710	9.1	615590	9.1	631880							2970	620
9.2	-100	9.2	3140	9.2	5050	9.2	16490	9.2	176430	9.2	137700	9.2	242340	9.2	530080	9.2	620210	9.2	632590							2975	660
9.3	380	9.3	3600	9.3	4920	9.3	14990	9.3	180110	9.3	132440	9.3	254980	9.3	526440	9.3	622000	9.3	635730							2980	510
9.4	230	9.4	3040	9.4	4900	9.4	15540	9.4	181600	9.4	134850	9.4	255710	9.4	531220	9.4	614330	9.4	638010							2985	730
9.5	380	9.5	3600	9.5	5130	9.5	15040	9.5	180350	9.5	139180	9.5	262900	9.5	520110	9.5	615850	9.5	634570							2990	650
9.6	20	9.6	2860	9.6	5470	9.6	15720	9.6	176290	9.6	140550	9.6	263090	9.6	520970	9.6	618720	9.6	638090							2995	600
9.7	190	9.7	3100	9.7	5280	9.7	15590	9.7	175280	9.7	136870	9.7	266930	9.7	531090	9.7	622950	9.7	642530							3000	570
9.8	240	9.8	3240	9.8	4910	9.8	15170	9.8	180900	9.8	137560	9.8	246110	9.8	526810	9.8	624550	9.8	635640							3005	590
9.9	700	9.9	3300	9.9	5300	9.9	15550	9.9	182530	9.9	129190	9.9	249500	9.9	531960	9.9	619520	9.9	634470							3010	630
10	140	10	3020	10	5160	10	15700	10	179070	10	137990	10	248910	10	523120	10	622140	10	632040							3015	660
10.1	700	10.1	3020	10.1	5200	10.1	15400	10.1	178300	10.1	138780	10.1	263330	10.1	524000	10.1	617860	10.1	635840							3020	650
10.2	-40	10.2	2890	10.2	4790	10.2	14940	10.2	169830	10.2	137490	10.2	259770	10.2	522420	10.2	625750	10.2	641480							3025	530
10.3	200	10.3	3220	10.3	4850	10.3	15250	10.3	179120	10.3	137370	10.3	258440	10.3	519760	10.3	617540	10.3	638770							3030	630
10.4	340	10.4	2660	10.4	5170	10.4	16530	10.4	181090	10.4	136460	10.4	250300	10.4	519400	10.4	619800	10.4	633080							3035	670
10.5	400	10.5	2890	10.5	5160	10.5	15420	10.5	182630	10.5	135040	10.5	265170	10.5	521170	10.5	616190	10.5	637740							3040	630
10.6	120	10.6	3310	10.6	4890	10.6	15040	10.6	183050	10.6	136990	10.6	268130	10.6	529960	10.6	623300	10.6	638100							3045	670
10.7	120	10.7	3240	10.7	5000	10.7	14710	10.7	179770	10.7	140360	10.7	264780	10.7	525700	10.7	624220	10.7	634130							3050	530
10.8	-10	10.8	2670	10.8	5160	10.8	15090	10.8	169590	10.8	140330	10.8	260020	10.8	527710	10.8	617650	10.8	637740							3055	590
10.9	320	10.9	3000	10.9	4720	10.9	15370	10.9	176950	10.9	140960	10.9	254490	10.9	526710	10.9	617130	10.9	640430							3060	690
11	-240	11	3220	11	4900	11	15100	11	181750	11	132160	11	264110	11	525530	11	622030	11	641380							3065	640
11.1	-10	11.1	3050	11.1	4740	11.1	14950	11.1	181900	11.1	134640	11.1	261700	11.1	524680	11.1	620990	11.1	632750							3070	620
11.2	410	11.2	2910	11.2	5200	11.2	15050	11.2	183060	11.2	137420	11.2	265910	11.2	532280	11.2	620360	11.2	633400							3075	700
11.3	340	11.3	2950	11.3	4670	11.3	16760	11.3	179270	11.3	139510	11.3	263030	11.3	529780	11.3	619820	11.3	640400							3080	660
11.4	-230	11.4	3000	11.4	4960	11.4	15670	11.4	177880	11.4	141830	11.4	257130	11.4	523610	11.4	624100	11.4	637370							3085	430
11.5	100	11.5	3020	11.5	4490	11.5	15160	11.5	177490	11.5	140330	11.5	253910	11.5	527860	11.5	618000	11.5	637950							3090	730
11.6	320	11.6	2860	11.6	5120	11.6	15430	11.6	180520	11.6	132210	11.6	246280	11.6	527040	11.6	620460	11.6	635350							3095	510
11.7	150	11.7	3130	11.7	4640	11.7	15730	11.7	180970	11.7	134720	11.7	261070	11.7	529850	11.7	626840	11.7	637290							3100	730
11.8	10	11.8	3350	11.8	4690	11.8	15330	11.8	181640	11.8	134180	11.8	261240	11.8	527970	11.8	619750	11.8	637900							3105	630
11.9	50	11.9	3130	11.9	5140	11.9	15040	11.9	178520	11.9	140220	11.9	261030	11.9	526600	11.9	624920	11.9	641530							3110	620
12	100	12	3090	12	4630	12	16070	12	177960	12	141140	12	257260	12	530800	12	627210	12	636550							3115	800
12.1	120	12.1	3060	12.1	4590	12.1	15910	12.1	169720	12.1	139110	12.1	246420	12.1	525410	12.1	621010	12.1	635480							3120	650
12.2	-40	12.2	3060	12.2	4530	12.2	15140	12.2	175500	12.2	139880	12.2	251300	12.2	527120	12.2	622930	12.2	634260							3125	660
12.3	230	12.3	3430	12.3	4900	12.3	14910	12.3	181720	12.3	139020	12.3	264500	12.3	533390	12.3	618710	12.3	640750							3130	690
12.4	450	12.4	3190	12.4	5200	12.4	15860	12.4	181220	12.4	130930	12.4	266320	12.4	528980	12.4	622160	12.4	637540							3135	760
12.5	230	12.5	2720	12.5	4840	12.5	17000	12.5	181130	12.5	133510	12.5	264880	12.5	525160	12.5	616450	12.5	637280							3140	570
12.6	190	12.6	3380	12.6	5300	12.6	15300	12.6	171670	12.6	137750	12.6	260400	12.6	527870	12.6	620160	12.6	638650							3145	580
12.7	160	12.7	3230	12.7	5120	12.7	15430	12.7	179930	12.7	140320	12.7	253150	12.7	525580	12.7	621770	12.7	638600							3150	630
12.8	160	12.8	2800	12.8	4980	12.8	15290	12.8	179360	12.8	139990	12.8	255510	12.8	522090	12.8	624230	12.8	640980							3155	560
12.9	530	12.9	3070	12.9	4690	12.9	15510	12.9	182170	12.9	140650	12.9	262460	12.9	524630	12.9	618400	12.9	637680							3160	720
13	290	13	3200	13	4920	13	15810	13	181260	13	138720	13	258170	13	523980	13	620950	13	639130							3165	550
13.1	-180	13.1	3370	13.1	5430	13.1	15200	13.1	180940	13.1	131560	13.1	258830	13.1	526110	13.1	621920	13.1	636410							3170	600
13.2	480	13.2	3070	13.2	4850	13.2	15860	13.2	175210	13.2	135520	13.2	256480	13.2	527030	13.2	626000	13.2	639420							3175	590
13.3	330	13.3	2700	13.3	4970	13.3	14950	13.3	174950	13.3	140150	13.3	257020	13.3	527670	13.3	622410	13.3	636370							3180	430
13.4	-100	13.4	2970	13.4	5140	13.4	15770	13.4	183360	13.4	136760	13.4	263910	13.4	519970	13.4	625540	13.4	642510							3185	550
13.5	170	13.5	3220	13.5	5310	13.5	15200	13.5	181950	13.5	136210	13.5	259590	13.5	527590	13.5	618800	13.5	642220							3190	720
13.6	300	13.6	3090	13.6	5280	13.6	15260	13.6	179200	13.6	130900	13.6	265500	13.6	523540	13.6	619520	13.6	640430							3195	760
13.7	470	13.7	2780	13.7	4630	13.7	15100	13.7	181800	13.7	137060	13.7	257690	13.7	522170	13.7	621950	13.7	633760							3200	590
13.8	170	13.8	3280	13.8	5000	13.8	15790	13.8	170860	13.8	141390	13.8	256580	13.8	525460	13.8	624150	13.8	633720							3205	590
13.9	-200	13.9	3430	13.9	5180	13.9	15500	13.9	169110	13.9	139060	13.9	257510	13.9	523840	13.9	626810	13.9	637740							3210	600
14	70	14	3040	14	5050	14	15640	14	177810	14	139540	14	254700	14	523510	14	622930	14	636790							3215	590
14.1	320	14.1	3250	14.1	5190	14.1	14950	14.1	181180	14.1	133560	14.1	264140	14.1	526380	14.1	621420	14.1	636600							3220	500
14.2	190	14.2	3280	14.2	4940	14.2	15980	14.2	179800	14.2	135930	14.2	264860	14.2	528800	14.2	622820	14.2	636170							3225	510
14.3	-120	14.3	2840	14.3	5000	14.3	15310	14.3	185120	14.3	140420	14.3	260120	14.3	524430	14.3	618730	14.3	637820							3230	560
14.4	380	14.4	3190	14.4	4610	14.4	15140	14.4	172710	14.4	141820	14.4	251180	14.4	523940	14.4	619900	14.4	641860							3235	600
14.5	530	14.5	2920	14.5	4830	14.5	15510	14.5	171950	14.5	137050	14.5	250970	14.5	525020	14.5	626270	14.5	638030							3240	570
14.6	140	14.6	3140	14.6	5070	14.6	15860	14.6	181470	14.6	129610	14.6	261340	14.6	518790	14.6	621230	14.6	633140							3245	620
14.7	350	14.7	3080	14.7	4670	14.7	14710	14.7	176470	14.7	136210	14.7	263760	14.7	519310	14.7	618850	14.7	639200							3250	660
14.8	380	14.8	3480	14.8	4860	14.8	15980	14.8	181980	14.8	139170	14.8	267210	14.8	526100	14.8	623060	14.8	637190							3255	620
14.9	-60	14.9	3390	14.9	4850	14.9	15360	14.9	180890	14.9	136640	14.9	262110	14.9	520750	14.9	619710	14.9	634300							3260	560
15	290	15	2600	15	4640	15	15480	15	166410	15	138580	15	258490	15	520270	15	620300	15	639810							3265	500
15.1	20	15.1	3730	15.1	4580	15.1	14760	15.1	175280	15.1	135610	15.1	254100	15.1	529580	15.1	622260	15.1	643210							3270	700
15.2	240	15.2	3590	15.2	4930	15.2	15010	15.2	181380	15.2	128040	15.2	250850	15.2	527040	15.2	619550	15.2	641930							3275	550
15.3	180	15.3	2890	15.3	5000	15.3	14770	15.3	183260	15.3	133030	15.3	253330	15.3	527330	15.3	624080	15.3	639650							3280	550
15.4	580	15.4	3310	15.4	4730	15.4	15230	15.4	180000	15.4	139210	15.4	260330	15.4	527910	15.4	625000	15.4	637290							3285	490
15.5	490	15.5	3120	15.5	5000	15.5	15690	15.5	179260	15.5	143340	15.5	258910	15.5	525400	15.5	620120	15.5	632030							3290	620
15.6	-300	15.6	3230	15.6	4890	15.6	15950	15.6	177880	15.6	138700	15.6	260530	15.6	529710	15.6	618320	15.6	644220							3295	520
15.7	830	15.7	3090	15.7	5040	15.7	15400	15.7	174510	15.7	138460	15.7	253880	15.7	529750	15.7	622630	15.7	639070							3300	650
15.8	690	15.8	3270	15.8	5140	15.8	15180	15.8	179730	15.8	131530	15.8	262150	15.8	526450	15.8	623030	15.8	641610							3305	550
15.9	-10	15.9	3160	15.9	5060	15.9	14430	15.9	180620	15.9	134190	15.9	263760	15.9	524700	15.9	622770	15.9	639920							3310	640
16	410	16	3610	16	5090	16	15260	16	180030	16	136640	16	264230	16	530850	16	621900	16	640350							3315	670
16.1	220	16.1	3160	16.1	5060	16.1	15640	16.1	171370	16.1	140310	16.1	252100	16.1	521170	16.1	625130	16.1	633940							3320	730
16.2	330	16.2	3210	16.2	5240	16.2	15380	16.2	172630	16.2	140940	16.2	254850	16.2	523700	16.2	622920	16.2	635160							3325	590
16.3	190	16.3	3150	16.3	5460	16.3	15590	16.3	176940	16.3	135100	16.3	255950	16.3	525850	16.3	621020	16.3	642040							3330	580
16.4	370	16.4	3230	16.4	5140	16.4	15460	16.4	178470	16.4	131390	16.4	262720	16.4	531470	16.4	626450	16.4	634530							3335	620
16.5	260	16.5	3250	16.5	5140	16.5	14900	16.5	182140	16.5	131170	16.5	263670	16.5	525480	16.5	627340	16.5	643150							3340	510
16.6	710	16.6	2850	16.6	5050	16.6	15290	16.6	182210	16.6	139590	16.6	264240	16.6	527860	16.6	623950	16.6	640530							3345	590
16.7	260	16.7	3290	16.7	5020	16.7	15590	16.7	175180	16.7	137450	16.7	254420	16.7	528340	16.7	623040	16.7	637180							3350	640
16.8	310	16.8	3150	16.8	4990	16.8	16160	16.8	176080	16.8	138540	16.8	249800	16.8	527280	16.8	616890	16.8	639970							3355	530
16.9	250	16.9	3220	16.9	5250	16.9	15920	16.9	182420	16.9	139400	16.9	256980	16.9	523510	16.9	619030	16.9	640170							3360	440
17	330	17	3000	17	5120	17	15090	17	180890	17	134250	17	267130	17	528230	17	621340	17	642950							3365	550
17.1	350	17.1	2980	17.1	5090	17.1	15020	17.1	179370	17.1	137980	17.1	264880	17.1	526800	17.1	615660	17.1	635750							3370	710
17.2	-50	17.2	3000	17.2	4950	17.2	14390	17.2	179120	17.2	130890	17.2	265380	17.2	522330	17.2	623520	17.2	638740							3375	650
17.3	390	17.3	3200	17.3	4740	17.3	15920	17.3	175370	17.3	139380	17.3	258670	17.3	527110	17.3	626640	17.3	641530							3380	620
17.4	250	17.4	3160	17.4	5170	17.4	15690	17.4	176450	17.4	139790	17.4	256450	17.4	523810	17.4	623590	17.4	642040							3385	640
17.5	320	17.5	2880	17.5	4940	17.5	15500	17.5	178540	17.5	140330	17.5	261600	17.5	528610	17.5	618890	17.5	643790							3390	630
17.6	100	17.6	3340	17.6	4970	17.6	14690	17.6	180590	17.6	137520	17.6	261060	17.6	524480	17.6	620790	17.6	639460							3395	590
17.7	80	17.7	3190	17.7	5350	17.7	15680	17.7	179090	17.7	137150	17.7	260920	17.7	520140	17.7	620370	17.7	637750							3400	670
17.8	100	17.8	2760	17.8	5180	17.8	15710	17.8	174620	17.8	129800	17.8	261070	17.8	524750	17.8	622170	17.8	643860							3405	690
17.9	300	17.9	2980	17.9	5230	17.9	14690	17.9	180420	17.9	136830	17.9	258260	17.9	522730	17.9	621330	17.9	637350							3410	640
18	260	18	3250	18	5040	18	15770	18	181660	18	137800	18	265010	18	529910	18	624500	18	641530							3415	460
18.1	-20	18.1	3110	18.1	5020	18.1	16010	18.1	183250	18.1	138810	18.1	266390	18.1	525850	18.1	619670	18.1	637240							3420	530
18.2	440	18.2	3090	18.2	4850	18.2	15550	18.2	181520	18.2	140910	18.2	260370	18.2	522480	18.2	624600	18.2	636250							3425	520
18.3	290	18.3	2940	18.3	5230	18.3	15760	18.3	173590	18.3	130250	18.3	244990	18.3	528180	18.3	615740	18.3	637510							3430	490
18.4	-140	18.4	3210	18.4	5100	18.4	16080	18.4	178370	18.4	135300	18.4	255860	18.4	524630	18.4	616820	18.4	634690							3435	670
18.5	80	18.5	2950	18.5	4960	18.5	15760	18.5	177300	18.5	137090	18.5	259370	18.5	529100	18.5	628990	18.5	640910							3440	460
18.6	350	18.6	3170	18.6	5050	18.6	14750	18.6	178700	18.6	140940	18.6	262970	18.6	523480	18.6	623200	18.6	643420							3445	630
18.7	210	18.7	3140	18.7	5290	18.7	15040	18.7	179840	18.7	138460	18.7	262160	18.7	526940	18.7	620160	18.7	643220							3450	620
18.8	190	18.8	3410	18.8	4800	18.8	15010	18.8	180840	18.8	140770	18.8	258690	18.8	528000	18.8	623150	18.8	639860							3455	730
18.9	40	18.9	3250	18.9	5160	18.9	15450	18.9	178320	18.9	130240	18.9	250400	18.9	518890	18.9	627710	18.9	641010							3460	590
19	310	19	3130	19	4760	19	15310	19	176010	19	132490	19	253470	19	526460	19	620810	19	638640							3465	560
19.1	50	19.1	2940	19.1	5250	19.1	14440	19.1	177380	19.1	135620	19.1	260060	19.1	529460	19.1	622350	19.1	644170							3470	730
19.2	270	19.2	3230	19.2	4800	19.2	15250	19.2	179430	19.2	140170	19.2	258640	19.2	528740	19.2	622610	19.2	642680							3475	560
19.3	240	19.3	3220	19.3	5140	19.3	15290	19.3	181620	19.3	140140	19.3	261100	19.3	527750	19.3	624710	19.3	645070							3480	680
19.4	510	19.4	3180	19.4	4650	19.4	14550	19.4	179310	19.4	135870	19.4	259110	19.4	528850	19.4	625990	19.4	638580							3485	630
19.5	350	19.5	3060	19.5	4920	19.5	15010	19.5	169380	19.5	133880	19.5	262980	19.5	528040	19.5	620570	19.5	642210							3490	600
19.6	230	19.6	3180	19.6	4720	19.6	16240	19.6	178070	19.6	136320	19.6	265470	19.6	523390	19.6	618950	19.6	643670							3495	600
19.7	40	19.7	3160	19.7	4900	19.7	15170	19.7	175360	19.7	139040	19.7	260550	19.7	526150	19.7	625760	19.7	640830							3500	600
19.8	330	19.8	3790	19.8	4950	19.8	15480	19.8	182290	19.8	136800	19.8	248660	19.8	525370	19.8	619310	19.8	636130							3505	540
19.9	320	19.9	3230	19.9	4800	19.9	14950	19.9	183340	19.9	138600	19.9	257930	19.9	525440	19.9	623990	19.9	639240							3510	640
20	280	20	3010	20	5340	20	14070	20	182560	20	132960	20	250620	20	528090	20	623590	20	640980							3515	660
20.1	160	20.1	3260	20.1	4860	20.1	16100	20.1	183410	20.1	133530	20.1	257000	20.1	526230	20.1	625790	20.1	644650							3520	560
20.2	280	20.2	2850	20.2	4840	20.2	14980	20.2	175670	20.2	137600	20.2	259960	20.2	531090	20.2	623500	20.2	639360							3525	620
20.3	260	20.3	3280	20.3	5250	20.3	15530	20.3	173360	20.3	140020	20.3	262100	20.3	527540	20.3	621370	20.3	639700							3530	550
20.4	890	20.4	3350	20.4	5630	20.4	15290	20.4	181240	20.4	139640	20.4	259020	20.4	531100	20.4	621290	20.4	641410							3535	620
20.5	330	20.5	3130	20.5	4840	20.5	15850	20.5	178230	20.5	134230	20.5	260450	20.5	525230	20.5	620400	20.5	638230							3540	500
20.6	110	20.6	3420	20.6	4870	20.6	14990	20.6	179120	20.6	131390	20.6	261590	20.6	526720	20.6	622900	20.6	639680							3545	620
20.7	360	20.7	3160	20.7	4650	20.7	14610	20.7	178580	20.7	135900	20.7	264940	20.7	525760	20.7	627660	20.7	639520							3550	650
20.8	-50	20.8	3320	20.8	4900	20.8	15660	20.8	175950	20.8	133240	20.8	258670	20.8	527830	20.8	618630	20.8	640960							3555	680
20.9	380	20.9	2880	20.9	4820	20.9	16040	20.9	170660	20.9	139480	20.9	251880	20.9	528300	20.9	625100	20.9	640770							3560	680
21	450	21	3370	21	4550	21	15680	21	177140	21	139900	21	257480	21	531110	21	623620	21	636930							3565	690
21.1	230	21.1	2940	21.1	4700	21.1	15800	21.1	179210	21.1	139980	21.1	256320	21.1	529900	21.1	621030	21.1	638300							3570	530
21.2	520	21.2	3520	21.2	5080	21.2	15020	21.2	181540	21.2	136550	21.2	262120	21.2	531280	21.2	623940	21.2	639090							3575	500
21.3	260	21.3	3560	21.3	4720	21.3	15230	21.3	182730	21.3	129140	21.3	253180	21.3	523260	21.3	621920	21.3	641200							3580	490
21.4	420	21.4	3430	21.4	4910	21.4	15550	21.4	179780	21.4	136680	21.4	258140	21.4	529420	21.4	622430	21.4	646360							3585	650
21.5	-20	21.5	3130	21.5	4920	21.5	16470	21.5	168970	21.5	136840	21.5	259040	21.5	525320	21.5	627750	21.5	641820							3590	650
21.6	470	21.6	2690	21.6	5200	21.6	15020	21.6	178800	21.6	138910	21.6	261530	21.6	519390	21.6	621450	21.6	636650							3595	640
21.7	40	21.7	3280	21.7	5260	21.7	15360	21.7	178860	21.7	138040	21.7	260380	21.7	527420	21.7	622040	21.7	640630							3600	560
21.8	620	21.8	3180	21.8	5270	21.8	14770	21.8	181030	21.8	135230	21.8	256910	21.8	523990	21.8	623090	21.8	638030							3605	560
21.9	660	21.9	3080	21.9	4840	21.9	16140	21.9	180310	21.9	139300	21.9	260200	21.9	527700	21.9	623260	21.9	640200							3610	500
22	530	22	3220	22	5260	22	15280	22	172380	22	139920	22	255980	22	530810	22	621730	22	646930							3615	580
22.1	230	22.1	3090	22.1	4680	22.1	14830	22.1	172180	22.1	138660	22.1	262800	22.1	525520	22.1	620490	22.1	641000							3620	560
22.2	-210	22.2	3320	22.2	4700	22.2	15440	22.2	182320	22.2	139220	22.2	262190	22.2	521030	22.2	628930	22.2	638320							3625	630
22.3	380	22.3	3580	22.3	4800	22.3	15220	22.3	181040	22.3	128460	22.3	261070	22.3	528630	22.3	620850	22.3	643620							3630	480
22.4	280	22.4	3130	22.4	5340	22.4	14910	22.4	179770	22.4	134480	22.4	257360	22.4	525320	22.4	621140	22.4	642320							3635	590
22.5	180	22.5	3300	22.5	5120	22.5	15000	22.5	179690	22.5	128900	22.5	256090	22.5	528400	22.5	628930	22.5	637410							3640	490
22.6	320	22.6	3250	22.6	5180	22.6	15550	22.6	177850	22.6	137460	22.6	260820	22.6	526060	22.6	624190	22.6	645020							3645	600
22.7	190	22.7	3050	22.7	4890	22.7	15180	22.7	173370	22.7	139600	22.7	262680	22.7	525450	22.7	622200	22.7	648590							3650	660
22.8	420	22.8	3060	22.8	5020	22.8	15580	22.8	179360	22.8	140180	22.8	261090	22.8	522660	22.8	621720	22.8	641640							3655	660
22.9	680	22.9	3290	22.9	4870	22.9	16100	22.9	182570	22.9	140580	22.9	247970	22.9	528420	22.9	621890	22.9	637750							3660	610
23	230	23	3240	23	4980	23	15090	23	184000	23	137370	23	254170	23	524430	23	627030	23	643320							3665	620
23.1	400	23.1	3330	23.1	5240	23.1	15050	23.1	179400	23.1	134440	23.1	251800	23.1	527740	23.1	620890	23.1	639380							3670	610
23.2	350	23.2	3260	23.2	5040	23.2	15370	23.2	169360	23.2	132060	23.2	260890	23.2	529090	23.2	620830	23.2	643620							3675	570
23.3	150	23.3	3550	23.3	5230	23.3	15700	23.3	175540	23.3	137230	23.3	261410	23.3	528660	23.3	621030	23.3	644260							3680	540
23.4	160	23.4	3240	23.4	4970	23.4	15230	23.4	182400	23.4	139890	23.4	253570	23.4	526740	23.4	621160	23.4	640980							3685	420
23.5	390	23.5	2990	23.5	4960	23.5	14370	23.5	183190	23.5	137370	23.5	255900	23.5	525730	23.5	625290	23.5	639530							3690	630
23.6	340	23.6	2960	23.6	5360	23.6	15820	23.6	180790	23.6	137100	23.6	262920	23.6	523620	23.6	623110	23.6	642870							3695	620
23.7	430	23.7	3370	23.7	4970	23.7	14420	23.7	181610	23.7	131930	23.7	258420	23.7	526180	23.7	623140	23.7	644130							3700	630
23.8	360	23.8	3140	23.8	5460	23.8	15050	23.8	182240	23.8	128870	23.8	259560	23.8	532140	23.8	624190	23.8	642070							3705	710
23.9	650	23.9	3200	23.9	5490	23.9	15310	23.9	174740	23.9	131720	23.9	257800	23.9	531110	23.9	620420	23.9	638910							3710	580
24	340	24	3450	24	5190	24	15190	24	171750	24	136800	24	253660	24	526280	24	624730	24	637420							3715	580
24.1	90	24.1	3100	24.1	5160	24.1	15950	24.1	179480	24.1	141590	24.1	263050	24.1	528220	24.1	621160	24.1	645680							3720	700
24.2	60	24.2	3520	24.2	5550	24.2	15970	24.2	187450	24.2	140360	24.2	261560	24.2	530810	24.2	615570	24.2	636520							3725	550
24.3	470	24.3	3340	24.3	4980	24.3	15300	24.3	180160	24.3	140350	24.3	261430	24.3	525950	24.3	624240	24.3	639430							3730	640
24.4	240	24.4	3360	24.4	4520	24.4	14900	24.4	180430	24.4	137330	24.4	253060	24.4	527140	24.4	626150	24.4	640650							3735	570
24.5	300	24.5	2900	24.5	4710	24.5	15580	24.5	179670	24.5	128050	24.5	254130	24.5	530550	24.5	624550	24.5	638650							3740	650
24.6	550	24.6	2950	24.6	4790	24.6	15990	24.6	169800	24.6	136700	24.6	250390	24.6	526720	24.6	623590	24.6	637610							3745	500
24.7	200	24.7	3200	24.7	5000	24.7	14610	24.7	173500	24.7	138480	24.7	262760	24.7	533340	24.7	622470	24.7	638860							3750	440
24.8	620	24.8	3160	24.8	5070	24.8	15750	24.8	181090	24.8	141240	24.8	262600	24.8	523240	24.8	620800	24.8	637470							3755	570
24.9	440	24.9	2500	24.9	4990	24.9	15130	24.9	183790	24.9	139480	24.9	261430	24.9	528900	24.9	622190	24.9	636390							3760	660
25	460	25	2940	25	4300	25	14510	25	181270	25	140520	25	253600	25	526030	25	624060	25	641430							3765	580
25.1	0	25.1	3270	25.1	5130	25.1	15230	25.1	181020	25.1	133360	25.1	255630	25.1	525020	25.1	622390	25.1	643680							3770	590
25.2	50	25.2	3090	25.2	4950	25.2	15840	25.2	179320	25.2	136680	25.2	248730	25.2	527670	25.2	624350	25.2	639810							3775	600
25.3	300	25.3	2830	25.3	5020	25.3	15740	25.3	171390	25.3	139310	25.3	262210	25.3	528300	25.3	621840	25.3	642870							3780	570
25.4	260	25.4	2730	25.4	5050	25.4	16330	25.4	173130	25.4	139550	25.4	259110	25.4	525000	25.4	621930	25.4	641970							3785	530
25.5	-400	25.5	3170	25.5	5370	25.5	15070	25.5	179200	25.5	139280	25.5	258350	25.5	526830	25.5	621430	25.5	640400							3790	580
25.6	40	25.6	3320	25.6	4820	25.6	14780	25.6	180350	25.6	135050	25.6	253850	25.6	525740	25.6	625660	25.6	641910							3795	530
25.7	370	25.7	3050	25.7	4860	25.7	14670	25.7	181640	25.7	136800	25.7	262630	25.7	527110	25.7	623200	25.7	639680							3800	600
25.8	190	25.8	3110	25.8	5430	25.8	15590	25.8	183730	25.8	132660	25.8	260010	25.8	526840	25.8	621810	25.8	640280							3805	470
25.9	-70	25.9	3000	25.9	5150	25.9	15760	25.9	169260	25.9	138070	25.9	263960	25.9	527990	25.9	622660	25.9	645690							3810	480
26	-170	26	3060	26	5270	26	15910	26	174420	26	140850	26	251830	26	530010	26	622850	26	639900							3815	530
26.1	270	26.1	3230	26.1	4950	26.1	16150	26.1	179950	26.1	139180	26.1	250150	26.1	522180	26.1	622560	26.1	641080							3820	560
26.2	420	26.2	3010	26.2	5120	26.2	14610	26.2	180240	26.2	139090	26.2	259110	26.2	523420	26.2	620450	26.2	642520							3825	490
26.3	150	26.3	2980	26.3	5210	26.3	14670	26.3	181240	26.3	135810	26.3	261090	26.3	528550	26.3	627410	26.3	642990							3830	490
26.4	210	26.4	2860	26.4	4860	26.4	14450	26.4	183470	26.4	131040	26.4	261660	26.4	529770	26.4	625050	26.4	637890							3835	570
26.5	100	26.5	3250	26.5	4840	26.5	15310	26.5	182930	26.5	136470	26.5	254330	26.5	535360	26.5	623000	26.5	637310							3840	540
26.6	160	26.6	3280	26.6	5160	26.6	15080	26.6	174760	26.6	137240	26.6	244810	26.6	531450	26.6	628240	26.6	638620							3845	680
26.7	330	26.7	3160	26.7	4840	26.7	14890	26.7	178220	26.7	138400	26.7	255920	26.7	527820	26.7	624990	26.7	642710							3850	710
26.8	110	26.8	3520	26.8	5040	26.8	15720	26.8	178050	26.8	138530	26.8	255680	26.8	521840	26.8	621780	26.8	635080							3855	560
26.9	80	26.9	3110	26.9	5270	26.9	14680	26.9	180810	26.9	127220	26.9	257250	26.9	521680	26.9	620070	26.9	638380							3860	400
27	-40	27	2980	27	5220	27	14990	27	183920	27	134550	27	262930	27	526600	27	624040	27	639360							3865	430
27.1	350	27.1	3400	27.1	4960	27.1	16120	27.1	179230	27.1	140000	27.1	254470	27.1	525780	27.1	618030	27.1	647580							3870	550
27.2	380	27.2	2710	27.2	5120	27.2	15120	27.2	179540	27.2	139760	27.2	265120	27.2	527560	27.2	619690	27.2	642270							3875	640
27.3	260	27.3	2940	27.3	4680	27.3	15530	27.3	182510	27.3	139570	27.3	263070	27.3	532740	27.3	621460	27.3	642600							3880	620
27.4	620	27.4	2950	27.4	5030	27.4	16000	27.4	181330	27.4	134040	27.4	257500	27.4	524630	27.4	617660	27.4	639820							3885	500
27.5	210	27.5	3000	27.5	4600	27.5	15910	27.5	182540	27.5	134270	27.5	259340	27.5	527200	27.5	619270	27.5	640070							3890	520
27.6	80	27.6	2900	27.6	5520	27.6	15310	27.6	180940	27.6	138990	27.6	253640	27.6	531300	27.6	625300	27.6	637220							3895	480
27.7	500	27.7	3090	27.7	5310	27.7	14790	27.7	174190	27.7	139390	27.7	260190	27.7	530340	27.7	622010	27.7	643640							3900	540
27.8	-190	27.8	3100	27.8	5360	27.8	15210	27.8	181830	27.8	139710	27.8	263280	27.8	528280	27.8	625920	27.8	639820							3905	630
27.9	40	27.9	3180	27.9	4710	27.9	15400	27.9	179160	27.9	136670	27.9	255400	27.9	531290	27.9	620520	27.9	640640							3910	450
28	50	28	3550	28	4960	28	15270	28	178130	28	129380	28	257360	28	526300	28	628450	28	641440							3915	1210
28.1	100	28.1	3070	28.1	4820	28.1	16020	28.1	183430	28.1	136950	28.1	261420	28.1	526380	28.1	617720	28.1	642210							3920	1560
28.2	0	28.2	3230	28.2	4800	28.2	15460	28.2	178700	28.2	137330	28.2	259570	28.2	525370	28.2	624710	28.2	640880							3925	1700
28.3	190	28.3	3230	28.3	5440	28.3	15460	28.3	169290	28.3	138980	28.3	261900	28.3	532000	28.3	621810	28.3	640290						2nd PSPL	3930	32130
28.4	200	28.4	3150	28.4	4820	28.4	15130	28.4	173600	28.4	137130	28.4	255310	28.4	528330	28.4	623320	28.4	642860							3935	15960
28.5	280	28.5	3130	28.5	5380	28.5	15170	28.5	179240	28.5	131730	28.5	246340	28.5	531070	28.5	623770	28.5	639850							3940	11570
28.6	650	28.6	3140	28.6	5220	28.6	15890	28.6	182530	28.6	135050	28.6	255170	28.6	531340	28.6	619170	28.6	641630							3945	9310
28.7	170	28.7	2930	28.7	4690	28.7	15440	28.7	180550	28.7	137590	28.7	247730	28.7	531160	28.7	620350	28.7	641500							3950	7200
28.8	330	28.8	3050	28.8	5210	28.8	15330	28.8	177530	28.8	137930	28.8	256660	28.8	525560	28.8	623460	28.8	644760							3955	6690
28.9	330	28.9	2950	28.9	4920	28.9	14510	28.9	170680	28.9	141050	28.9	253930	28.9	523600	28.9	624260	28.9	648060							3960	5960
29	250	29	3090	29	4890	29	14960	29	175990	29	138940	29	258140	29	528710	29	624070	29	642340							3965	5640
29.1	230	29.1	2950	29.1	4960	29.1	15940	29.1	183840	29.1	139010	29.1	263590	29.1	523820	29.1	623580	29.1	643710							3970	4790
29.2	240	29.2	2950	29.2	4990	29.2	15530	29.2	180540	29.2	135540	29.2	249230	29.2	528020	29.2	620230	29.2	638850							3975	4890
29.3	30	29.3	3370	29.3	5100	29.3	16050	29.3	180380	29.3	133450	29.3	253180	29.3	529390	29.3	623260	29.3	640490							3980	3960
29.4	150	29.4	3180	29.4	4810	29.4	15310	29.4	174010	29.4	136740	29.4	253480	29.4	524190	29.4	619230	29.4	645820							3985	3900
29.5	50	29.5	2740	29.5	4920	29.5	14690	29.5	173010	29.5	141210	29.5	262070	29.5	535180	29.5	621040	29.5	642650							3990	3670
29.6	190	29.6	3010	29.6	4890	29.6	14660	29.6	180340	29.6	141390	29.6	265010	29.6	530780	29.6	619880	29.6	639190							3995	3370
29.7	50	29.7	3140	29.7	4960	29.7	15540	29.7	181350	29.7	139800	29.7	264110	29.7	531940	29.7	622700	29.7	638840							4000	3270
29.8	50	29.8	2910	29.8	4890	29.8	15120	29.8	180390	29.8	132370	29.8	261590	29.8	527790	29.8	629530	29.8	641850							4005	3720
29.9	470	29.9	3150	29.9	4990	29.9	16140	29.9	177990	29.9	137580	29.9	242590	29.9	526740	29.9	621530	29.9	645950							4010	3030
30	280	30	2980	30	4360	30	16430	30	175640	30	138850	30	250280	30	527770	30	621640	30	641680							4015	2830
30.1	-160	30.1	1060	30.1	360	30.1	7150	30.1	103830	30.1	29510	30.1	6950	30.1	414880	30.1	362020	30.1	519790							4020	2820
30.2	110	30.2	460	30.2	420	30.2	540	30.2	1210	30.2	3070	30.2	5160	30.2	16170	30.2	33960	30.2	46490							4025	2520
30.3	240	30.3	430	30.3	500	30.3	530	30.3	1160	30.3	2590	30.3	4770	30.3	13760	30.3	31250	30.3	40040							4030	2560
30.4	10	30.4	500	30.4	590	30.4	570	30.4	1030	30.4	2320	30.4	4600	30.4	12270	30.4	28400	30.4	37110							4035	2570
30.5	250	30.5	460	30.5	440	30.5	490	30.5	960	30.5	2410	30.5	4030	30.5	11770	30.5	26000	30.5	34150							4040	2210
30.6	80	30.6	410	30.6	350	30.6	480	30.6	860	30.6	2220	30.6	4110	30.6	11380	30.6	24620	30.6	31760							4045	2440
30.7	270	30.7	460	30.7	440	30.7	490	30.7	750	30.7	2290	30.7	4160	30.7	11030	30.7	23090	30.7	31210							4050	2110
30.8	160	30.8	440	30.8	530	30.8	560	30.8	1050	30.8	2160	30.8	3850	30.8	10710	30.8	23180	30.8	29760							4055	2240
30.9	630	30.9	470	30.9	370	30.9	450	30.9	1040	30.9	2020	30.9	3850	30.9	10310	30.9	22080	30.9	28720							4060	2340
31	460	31	410	31	430	31	450	31	990	31	1990	31	3620	31	10000	31	21250	31	28210							4065	2150
31.1	460	31.1	300	31.1	430	31.1	660	31.1	700	31.1	2100	31.1	4190	31.1	10440	31.1	21830	31.1	27280							4070	2290
31.2	430	31.2	530	31.2	530	31.2	640	31.2	860	31.2	1670	31.2	3420	31.2	9820	31.2	19690	31.2	26620							4075	2000
31.3	500	31.3	460	31.3	330	31.3	410	31.3	590	31.3	1600	31.3	3280	31.3	9340	31.3	18920	31.3	25580							4080	2150
31.4	460	31.4	390	31.4	480	31.4	510	31.4	740	31.4	1510	31.4	3410	31.4	8610	31.4	19730	31.4	25080							4085	1980
31.5	410	31.5	590	31.5	590	31.5	410	31.5	830	31.5	1750	31.5	3360	31.5	8920	31.5	19190	31.5	23660							4090	2170
31.6	460	31.6	530	31.6	460	31.6	550	31.6	740	31.6	1860	31.6	3040	31.6	8110	31.6	18640	31.6	23140							4095	1820
31.7	440	31.7	400	31.7	490	31.7	690	31.7	840	31.7	1870	31.7	2810	31.7	8520	31.7	17590	31.7	23500							4100	1820
31.8	470	31.8	540	31.8	450	31.8	550	31.8	870	31.8	1730	31.8	3240	31.8	8490	31.8	18210	31.8	22920							4105	1660
31.9	410	31.9	530	31.9	530	31.9	480	31.9	780	31.9	1610	31.9	3140	31.9	7870	31.9	17820	31.9	21770							4110	1580
32	300	32	460	32	390	32	520	32	860	32	1490	32	3140	32	7970	32	16890	32	21760							4115	1700
32.1	530	32.1	370	32.1	510	32.1	490	32.1	760	32.1	1400	32.1	2970	32.1	7230	32.1	16890	32.1	22300							4120	1730
32.2	460	32.2	480	32.2	500	32.2	660	32.2	700	32.2	1330	32.2	2920	32.2	8120	32.2	16900	32.2	22350							4125	1730
32.3	390	32.3	490	32.3	420	32.3	480	32.3	690	32.3	1550	32.3	3000	32.3	7420	32.3	16160	32.3	21440							4130	1640
32.4	590	32.4	420	32.4	440	32.4	480	32.4	850	32.4	1390	32.4	2560	32.4	7660	32.4	16650	32.4	21090							4135	1410
32.5	530	32.5	430	32.5	460	32.5	590	32.5	730	32.5	1310	32.5	2840	32.5	7040	32.5	16650	32.5	19830							4140	1430
32.6	400	32.6	480	32.6	510	32.6	620	32.6	850	32.6	1720	32.6	2960	32.6	7200	32.6	15110	32.6	20310							4145	1580
32.7	540	32.7	330	32.7	520	32.7	650	32.7	590	32.7	1640	32.7	2600	32.7	7260	32.7	14970	32.7	18560							4150	1600
32.8	530	32.8	510	32.8	420	32.8	490	32.8	680	32.8	1710	32.8	2750	32.8	6890	32.8	14290	32.8	19810							4155	1540
32.9	460	32.9	560	32.9	370	32.9	460	32.9	830	32.9	1780	32.9	2720	32.9	6850	32.9	14820	32.9	19200							4160	1460
33	370	33	410	33	480	33	560	33	780	33	1500	33	2830	33	6680	33	14340	33	19170							4165	1520
33.1	480	33.1	500	33.1	430	33.1	580	33.1	570	33.1	1620	33.1	2970	33.1	6460	33.1	14390	33.1	18840							4170	1580
33.2	490	33.2	350	33.2	440	33.2	480	33.2	600	33.2	1640	33.2	2950	33.2	7190	33.2	13950	33.2	18580							4175	1320
33.3	420	33.3	410	33.3	490	33.3	600	33.3	750	33.3	1700	33.3	2640	33.3	6900	33.3	14510	33.3	17820							4180	1120
33.4	430	33.4	490	33.4	380	33.4	540	33.4	760	33.4	1550	33.4	2580	33.4	6830	33.4	14490	33.4	17450							4185	1390
33.5	480	33.5	500	33.5	430	33.5	420	33.5	640	33.5	1380	33.5	2910	33.5	6490	33.5	14010	33.5	18470							4190	1410
33.6	330	33.6	620	33.6	400	33.6	600	33.6	780	33.6	1610	33.6	2690	33.6	6840	33.6	14450	33.6	17840							4195	1330
33.7	510	33.7	500	33.7	460	33.7	480	33.7	610	33.7	1540	33.7	2440	33.7	6370	33.7	13040	33.7	17640							4200	1440
33.8	560	33.8	620	33.8	460	33.8	390	33.8	720	33.8	1710	33.8	2530	33.8	6300	33.8	13030	33.8	17530							4205	1230
33.9	410	33.9	430	33.9	520	33.9	500	33.9	750	33.9	1530	33.9	2210	33.9	6370	33.9	13290	33.9	16730							4210	1290
34	500	34	440	34	440	34	660	34	760	34	1470	34	2500	34	6060	34	14310	34	17370							4215	1300
34.1	350	34.1	450	34.1	430	34.1	550	34.1	650	34.1	1590	34.1	2440	34.1	6360	34.1	13710	34.1	17540							4220	1290
34.2	410	34.2	490	34.2	340	34.2	520	34.2	640	34.2	1600	34.2	2650	34.2	5770	34.2	12500	34.2	17060							4225	1540
34.3	490	34.3	320	34.3	470	34.3	580	34.3	660	34.3	1400	34.3	1940	34.3	6060	34.3	12650	34.3	16270							4230	1580
34.4	500	34.4	390	34.4	520	34.4	470	34.4	740	34.4	1440	34.4	2440	34.4	5750	34.4	12460	34.4	16290							4235	1220
34.5	620	34.5	370	34.5	410	34.5	600	34.5	670	34.5	1450	34.5	2350	34.5	5940	34.5	12470	34.5	15810							4240	1490
34.6	500	34.6	580	34.6	380	34.6	470	34.6	590	34.6	1700	34.6	2520	34.6	6230	34.6	12760	34.6	16490							4245	1230
34.7	620	34.7	510	34.7	480	34.7	400	34.7	630	34.7	1590	34.7	2410	34.7	6070	34.7	12240	34.7	15520							4250	1070
34.8	430	34.8	530	34.8	450	34.8	520	34.8	760	34.8	1460	34.8	2210	34.8	5700	34.8	13030	34.8	15630							4255	1280
34.9	440	34.9	460	34.9	500	34.9	450	34.9	660	34.9	1260	34.9	2420	34.9	5510	34.9	12150	34.9	15810							4260	1190
35	450	35	270	35	320	35	520	35	760	35	1340	35	2360	35	6240	35	12280	35	15810							4265	1190
35.1	490	35.1	420	35.1	520	35.1	500	35.1	630	35.1	1170	35.1	1970	35.1	5500	35.1	12080	35.1	15460							4270	1100
35.2	320	35.2	530	35.2	430	35.2	550	35.2	680	35.2	1540	35.2	2680	35.2	5900	35.2	11730	35.2	15780							4275	1240
35.3	390	35.3	440	35.3	530	35.3	420	35.3	770	35.3	1430	35.3	2230	35.3	5560	35.3	12130	35.3	15440							4280	1110
35.4	370	35.4	400	35.4	450	35.4	470	35.4	740	35.4	1270	35.4	2170	35.4	5340	35.4	11890	35.4	14460							4285	1310
35.5	580	35.5	470	35.5	360	35.5	460	35.5	660	35.5	1220	35.5	2090	35.5	5320	35.5	11150	35.5	14960							4290	1260
35.6	510	35.6	620	35.6	410	35.6	430	35.6	520	35.6	1380	35.6	2430	35.6	5710	35.6	11190	35.6	14290							4295	1200
35.7	530	35.7	400	35.7	550	35.7	470	35.7	640	35.7	1290	35.7	2340	35.7	5230	35.7	11460	35.7	15000							4300	910
35.8	460	35.8	460	35.8	410	35.8	490	35.8	750	35.8	1390	35.8	2280	35.8	5230	35.8	11270	35.8	14320							4305	1060
35.9	270	35.9	510	35.9	500	35.9	480	35.9	710	35.9	1280	35.9	2300	35.9	5120	35.9	11190	35.9	14060							4310	1110
36	420	36	450	36	460	36	450	36	750	36	1200	36	2220	36	5170	36	10850	36	13670							4315	1060
36.1	530	36.1	640	36.1	480	36.1	470	36.1	620	36.1	1240	36.1	2090	36.1	5220	36.1	11210	36.1	13900							4320	940
36.2	440	36.2	590	36.2	450	36.2	520	36.2	700	36.2	1390	36.2	2160	36.2	5110	36.2	10030	36.2	14360							4325	940
36.3	400	36.3	490	36.3	480	36.3	340	36.3	660	36.3	1330	36.3	2240	36.3	4700	36.3	10880	36.3	13910							4330	1110
36.4	470	36.4	360	36.4	530	36.4	400	36.4	630	36.4	1510	36.4	2200	36.4	5110	36.4	10920	36.4	13540							4335	1060
36.5	620	36.5	540	36.5	420	36.5	520	36.5	690	36.5	1270	36.5	2100	36.5	5020	36.5	10000	36.5	13920							4340	1290
36.6	400	36.6	540	36.6	430	36.6	570	36.6	610	36.6	1200	36.6	2060	36.6	5170	36.6	10820	36.6	12650							4345	1100
36.7	460	36.7	430	36.7	530	36.7	400	36.7	700	36.7	1110	36.7	2050	36.7	4700	36.7	10540	36.7	13590							4350	1200
36.8	510	36.8	400	36.8	400	36.8	520	36.8	760	36.8	1170	36.8	2110	36.8	5470	36.8	11010	36.8	12790							4355	1020
36.9	450	36.9	400	36.9	390	36.9	520	36.9	740	36.9	1110	36.9	1900	36.9	5010	36.9	10280	36.9	14290							4360	1140
37	640	37	500	37	470	37	560	37	750	37	1270	37	2240	37	4810	37	10390	37	13160							4365	960
37.1	590	37.1	360	37.1	470	37.1	490	37.1	620	37.1	1410	37.1	1960	37.1	5180	37.1	10400	37.1	13180							4370	1000
37.2	490	37.2	410	37.2	370	37.2	520	37.2	670	37.2	1210	37.2	2140	37.2	5020	37.2	9950	37.2	13350							4375	1100
37.3	360	37.3	430	37.3	400	37.3	590	37.3	610	37.3	1250	37.3	2000	37.3	5060	37.3	10190	37.3	13050							4380	1070
37.4	540	37.4	440	37.4	570	37.4	540	37.4	620	37.4	1200	37.4	2140	37.4	4860	37.4	10220	37.4	13140							4385	950
37.5	540	37.5	420	37.5	430	37.5	520	37.5	670	37.5	810	37.5	2020	37.5	4600	37.5	10750	37.5	12460							4390	940
37.6	430	37.6	490	37.6	350	37.6	620	37.6	630	37.6	1330	37.6	2230	37.6	4740	37.6	9650	37.6	11980							4395	1060
37.7	400	37.7	340	37.7	370	37.7	400	37.7	590	37.7	1040	37.7	1950	37.7	4960	37.7	9890	37.7	12540							4400	1020
37.8	400	37.8	520	37.8	550	37.8	450	37.8	590	37.8	1030	37.8	2080	37.8	4470	37.8	10140	37.8	12330							4405	1150
37.9	500	37.9	450	37.9	500	37.9	600	37.9	710	37.9	850	37.9	1890	37.9	4660	37.9	10460	37.9	12300							4410	1010
38	360	38	550	38	420	38	370	38	660	38	760	38	1890	38	4720	38	9440	38	12740							4415	880
38.1	410	38.1	370	38.1	400	38.1	450	38.1	580	38.1	830	38.1	2000	38.1	4280	38.1	9380	38.1	12010							4420	950
38.2	430	38.2	450	38.2	430	38.2	470	38.2	650	38.2	870	38.2	2050	38.2	4460	38.2	9300	38.2	12490							4425	930
38.3	440	38.3	480	38.3	370	38.3	560	38.3	500	38.3	1210	38.3	1930	38.3	4660	38.3	9510	38.3	12370							4430	920
38.4	420	38.4	420	38.4	420	38.4	510	38.4	670	38.4	1190	38.4	1980	38.4	4680	38.4	9860	38.4	12090							4435	1090
38.5	490	38.5	350	38.5	430	38.5	430	38.5	670	38.5	1040	38.5	1910	38.5	4640	38.5	9480	38.5	12090							4440	950
38.6	340	38.6	380	38.6	380	38.6	470	38.6	710	38.6	940	38.6	1670	38.6	4630	38.6	9380	38.6	11880							4445	1230
38.7	520	38.7	340	38.7	540	38.7	490	38.7	590	38.7	1080	38.7	1890	38.7	4380	38.7	9350	38.7	12120							4450	940
38.8	450	38.8	520	38.8	500	38.8	440	38.8	630	38.8	1010	38.8	1790	38.8	4310	38.8	9360	38.8	11410							4455	990
38.9	550	38.9	390	38.9	660	38.9	520	38.9	560	38.9	1330	38.9	1940	38.9	4510	38.9	9120	38.9	11770							4460	820
39	370	39	540	39	470	39	480	39	590	39	1070	39	2220	39	4000	39	9050	39	11080							4465	940
39.1	450	39.1	510	39.1	420	39.1	530	39.1	700	39.1	1330	39.1	1960	39.1	4340	39.1	8920	39.1	11800							4470	1010
39.2	480	39.2	440	39.2	500	39.2	510	39.2	570	39.2	1290	39.2	2040	39.2	4340	39.2	8880	39.2	11120							4475	1000
39.3	420	39.3	430	39.3	370	39.3	380	39.3	600	39.3	1050	39.3	1930	39.3	3860	39.3	8710	39.3	11930							4480	870
39.4	350	39.4	410	39.4	420	39.4	410	39.4	740	39.4	1000	39.4	1970	39.4	4630	39.4	8950	39.4	11630							4485	890
39.5	380	39.5	340	39.5	500	39.5	440	39.5	670	39.5	1030	39.5	1830	39.5	3840	39.5	8780	39.5	11270							4490	870
39.6	340	39.6	430	39.6	530	39.6	450	39.6	750	39.6	950	39.6	2030	39.6	4270	39.6	9070	39.6	11030							4495	720
39.7	520	39.7	380	39.7	470	39.7	510	39.7	730	39.7	1300	39.7	1780	39.7	4470	39.7	8680	39.7	11280							4500	800
39.8	390	39.8	460	39.8	530	39.8	300	39.8	540	39.8	1200	39.8	1850	39.8	4080	39.8	8780	39.8	11470							4505	820
39.9	540	39.9	380	39.9	440	39.9	560	39.9	630	39.9	1110	39.9	1650	39.9	4280	39.9	9070	39.9	11630							4510	760
40	510	40	350	40	460	40	400	40	540	40	990	40	1960	40	4460	40	8470	40	10850							4515	980
40.1	440	40.1	380	40.1	360	40.1	500	40.1	670	40.1	1190	40.1	1680	40.1	4210	40.1	8400	40.1	11320							4520	1010
40.2	430	40.2	320	40.2	380	40.2	590	40.2	590	40.2	970	40.2	2070	40.2	3910	40.2	8560	40.2	10970							4525	770
40.3	410	40.3	490	40.3	700	40.3	480	40.3	690	40.3	1140	40.3	1750	40.3	4140	40.3	8050	40.3	11340							4530	950
40.4	340	40.4	420	40.4	630	40.4	480	40.4	650	40.4	1230	40.4	1790	40.4	4230	40.4	8050	40.4	10720							4535	810
40.5	430	40.5	420	40.5	490	40.5	400	40.5	470	40.5	1020	40.5	1720	40.5	3820	40.5	8860	40.5	10760							4540	790
40.6	380	40.6	510	40.6	480	40.6	490	40.6	720	40.6	1040	40.6	1680	40.6	3880	40.6	8610	40.6	10990							4545	840
40.7	460	40.7	410	40.7	380	40.7	360	40.7	710	40.7	1260	40.7	1820	40.7	4250	40.7	8520	40.7	11010							4550	980
40.8	380	40.8	470	40.8	490	40.8	430	40.8	570	40.8	1170	40.8	1900	40.8	4290	40.8	8130	40.8	10770							4555	850
40.9	350	40.9	430	40.9	320	40.9	490	40.9	670	40.9	1040	40.9	1710	40.9	3950	40.9	7900	40.9	10530							4560	660
41	380	41	370	41	380	41	460	41	680	41	1050	41	1600	41	3850	41	8050	41	10680							4565	740
41.1	320	41.1	420	41.1	420	41.1	490	41.1	740	41.1	1180	41.1	1640	41.1	3970	41.1	7940	41.1	10750							4570	800
41.2	490	41.2	340	41.2	460	41.2	420	41.2	570	41.2	1340	41.2	1910	41.2	3820	41.2	8020	41.2	10580							4575	910
41.3	420	41.3	520	41.3	580	41.3	580	41.3	550	41.3	1210	41.3	1570	41.3	3610	41.3	8250	41.3	10020							4580	830
41.4	420	41.4	450	41.4	600	41.4	490	41.4	560	41.4	1230	41.4	1780	41.4	3950	41.4	7870	41.4	10740							4585	870
41.5	510	41.5	590	41.5	510	41.5	390	41.5	560	41.5	1100	41.5	1800	41.5	4140	41.5	8220	41.5	10150							4590	700
41.6	410	41.6	550	41.6	500	41.6	460	41.6	570	41.6	980	41.6	1750	41.6	3830	41.6	7730	41.6	10510							4595	840
41.7	470	41.7	440	41.7	360	41.7	500	41.7	550	41.7	1160	41.7	1770	41.7	4330	41.7	7870	41.7	10240							4600	630
41.8	430	41.8	470	41.8	360	41.8	540	41.8	610	41.8	940	41.8	1570	41.8	3920	41.8	7580	41.8	9890							4605	810
41.9	370	41.9	640	41.9	460	41.9	390	41.9	580	41.9	1190	41.9	1600	41.9	3690	41.9	8090	41.9	9720							4610	910
42	420	42	390	42	480	42	390	42	680	42	1040	42	1750	42	3650	42	7790	42	9660							4615	790
42.1	340	42.1	450	42.1	500	42.1	410	42.1	610	42.1	1120	42.1	1780	42.1	3840	42.1	7650	42.1	9700							4620	820
42.2	520	42.2	530	42.2	320	42.2	580	42.2	610	42.2	1180	42.2	1630	42.2	3630	42.2	7720	42.2	10170							4625	740
42.3	450	42.3	340	42.3	450	42.3	420	42.3	650	42.3	930	42.3	1580	42.3	3250	42.3	7510	42.3	9940							4630	760
42.4	590	42.4	450	42.4	400	42.4	470	42.4	660	42.4	920	42.4	1620	42.4	3670	42.4	7750	42.4	9220							4635	700
42.5	550	42.5	520	42.5	430	42.5	490	42.5	550	42.5	1100	42.5	1670	42.5	3720	42.5	7180	42.5	10060							4640	840
42.6	440	42.6	550	42.6	580	42.6	440	42.6	520	42.6	1060	42.6	1780	42.6	3810	42.6	7380	42.6	9890							4645	770
42.7	470	42.7	460	42.7	380	42.7	440	42.7	570	42.7	1160	42.7	1430	42.7	3800	42.7	7480	42.7	10040							4650	820
42.8	640	42.8	460	42.8	370	42.8	400	42.8	600	42.8	1110	42.8	1680	42.8	3950	42.8	7720	42.8	9290							4655	950
42.9	390	42.9	460	42.9	520	42.9	480	42.9	520	42.9	1170	42.9	2000	42.9	3490	42.9	7650	42.9	9830							4660	860
43	450	43	440	43	560	43	440	43	540	43	1150	43	1600	43	3980	43	7850	43	9970							4665	710
43.1	530	43.1	420	43.1	360	43.1	600	43.1	650	43.1	970	43.1	1480	43.1	3810	43.1	7590	43.1	9410							4670	790
43.2	340	43.2	440	43.2	450	43.2	460	43.2	640	43.2	1100	43.2	1600	43.2	3400	43.2	7470	43.2	8910							4675	870
43.3	450	43.3	670	43.3	450	43.3	480	43.3	430	43.3	1100	43.3	1640	43.3	3670	43.3	7800	43.3	9360							4680	550
43.4	520	43.4	410	43.4	410	43.4	490	43.4	600	43.4	1000	43.4	1660	43.4	3710	43.4	7410	43.4	9090							4685	650
43.5	550	43.5	490	43.5	620	43.5	520	43.5	670	43.5	880	43.5	1580	43.5	3710	43.5	7420	43.5	9690							4690	710
43.6	460	43.6	370	43.6	350	43.6	710	43.6	750	43.6	1100	43.6	1430	43.6	3580	43.6	6960	43.6	9590							4695	660
43.7	460	43.7	510	43.7	610	43.7	480	43.7	700	43.7	940	43.7	1660	43.7	3590	43.7	7280	43.7	9690							4700	690
43.8	460	43.8	330	43.8	460	43.8	540	43.8	560	43.8	970	43.8	1800	43.8	3660	43.8	6980	43.8	9800							4705	770
43.9	440	43.9	540	43.9	550	43.9	390	43.9	620	43.9	1020	43.9	1360	43.9	3710	43.9	6970	43.9	9180							4710	590
44	420	44	510	44	420	44	430	44	750	44	970	44	1660	44	3160	44	7240	44	8730							4715	790
44.1	440	44.1	500	44.1	450	44.1	480	44.1	610	44.1	970	44.1	1730	44.1	3520	44.1	7430	44.1	8960							4720	700
44.2	670	44.2	460	44.2	440	44.2	360	44.2	650	44.2	950	44.2	1610	44.2	3720	44.2	7440	44.2	8530							4725	700
44.3	410	44.3	370	44.3	420	44.3	420	44.3	550	44.3	1010	44.3	1620	44.3	3480	44.3	7080	44.3	8940							4730	640
44.4	490	44.4	460	44.4	500	44.4	580	44.4	620	44.4	1020	44.4	1380	44.4	3650	44.4	6760	44.4	9200							4735	910
44.5	370	44.5	490	44.5	430	44.5	560	44.5	590	44.5	1140	44.5	1800	44.5	3320	44.5	7200	44.5	9110							4740	550
44.6	510	44.6	310	44.6	400	44.6	490	44.6	650	44.6	880	44.6	1420	44.6	4010	44.6	7040	44.6	8790							4745	710
44.7	330	44.7	340	44.7	550	44.7	450	44.7	550	44.7	1060	44.7	1510	44.7	3050	44.7	7000	44.7	9030							4750	820
44.8	540	44.8	470	44.8	430	44.8	500	44.8	390	44.8	860	44.8	1550	44.8	3390	44.8	6750	44.8	9240							4755	670
44.9	510	44.9	420	44.9	490	44.9	490	44.9	580	44.9	1030	44.9	1560	44.9	3520	44.9	7030	44.9	9040							4760	720
45	500	45	450	45	400	45	460	45	400	45	870	45	1580	45	3530	45	7130	45	8880							4765	750
45.1	460	45.1	450	45.1	610	45.1	630	45.1	610	45.1	1150	45.1	1750	45.1	3180	45.1	6730	45.1	8750							4770	790
45.2	370	45.2	580	45.2	440	45.2	620	45.2	540	45.2	1140	45.2	1310	45.2	3410	45.2	6910	45.2	8720							4775	590
45.3	460	45.3	650	45.3	430	45.3	460	45.3	640	45.3	1090	45.3	1410	45.3	3470	45.3	6980	45.3	9180							4780	830
45.4	490	45.4	430	45.4	370	45.4	400	45.4	590	45.4	950	45.4	1510	45.4	3330	45.4	6590	45.4	8890							4785	760
45.5	310	45.5	450	45.5	410	45.5	550	45.5	640	45.5	930	45.5	1430	45.5	3490	45.5	6650	45.5	8640							4790	840
45.6	340	45.6	450	45.6	540	45.6	640	45.6	660	45.6	950	45.6	1530	45.6	3040	45.6	6510	45.6	8890							4795	660
45.7	470	45.7	500	45.7	550	45.7	510	45.7	450	45.7	800	45.7	1590	45.7	3170	45.7	7070	45.7	8410							4800	730
45.8	420	45.8	480	45.8	500	45.8	460	45.8	720	45.8	1010	45.8	1490	45.8	3360	45.8	6480	45.8	8620							4805	720
45.9	450	45.9	530	45.9	460	45.9	450	45.9	560	45.9	990	45.9	1710	45.9	3530	45.9	6800	45.9	8590							4810	780
46	450	46	450	46	530	46	510	46	610	46	880	46	1290	46	3420	46	6140	46	8820							4815	670
46.1	580	46.1	450	46.1	540	46.1	420	46.1	580	46.1	1000	46.1	1330	46.1	3320	46.1	6590	46.1	8960							4820	780
46.2	650	46.2	600	46.2	340	46.2	440	46.2	660	46.2	940	46.2	1490	46.2	3490	46.2	6940	46.2	7750							4825	700
46.3	430	46.3	430	46.3	490	46.3	630	46.3	660	46.3	1100	46.3	1560	46.3	3500	46.3	6520	46.3	8810							4830	560
46.4	450	46.4	460	46.4	530	46.4	500	46.4	660	46.4	960	46.4	1430	46.4	3230	46.4	6500	46.4	8600							4835	750
46.5	450	46.5	490	46.5	410	46.5	450	46.5	590	46.5	1020	46.5	1540	46.5	3020	46.5	6390	46.5	8400							4840	590
46.6	500	46.6	560	46.6	540	46.6	480	46.6	530	46.6	1150	46.6	1440	46.6	3360	46.6	6730	46.6	8280							4845	740
46.7	480	46.7	490	46.7	420	46.7	590	46.7	660	46.7	960	46.7	1370	46.7	3330	46.7	6610	46.7	8410							4850	590
46.8	530	46.8	530	46.8	570	46.8	520	46.8	620	46.8	840	46.8	1600	46.8	3160	46.8	6020	46.8	8760							4855	590
46.9	450	46.9	460	46.9	400	46.9	490	46.9	690	46.9	970	46.9	1390	46.9	3670	46.9	6350	46.9	8380							4860	590
47	450	47	460	47	410	47	400	47	590	47	810	47	1440	47	3110	47	6000	47	7920							4865	760
47.1	600	47.1	390	47.1	520	47.1	460	47.1	550	47.1	960	47.1	1530	47.1	3100	47.1	6800	47.1	8540							4870	800
47.2	430	47.2	440	47.2	530	47.2	420	47.2	400	47.2	840	47.2	1330	47.2	3130	47.2	6610	47.2	8170							4875	780
47.3	460	47.3	390	47.3	510	47.3	390	47.3	630	47.3	1110	47.3	1210	47.3	3450	47.3	6470	47.3	7810							4880	570
47.4	490	47.4	500	47.4	520	47.4	470	47.4	510	47.4	1020	47.4	1630	47.4	3240	47.4	5630	47.4	8150							4885	680
47.5	560	47.5	420	47.5	390	47.5	430	47.5	690	47.5	740	47.5	1590	47.5	3340	47.5	5600	47.5	7590							4890	570
47.6	490	47.6	480	47.6	310	47.6	580	47.6	710	47.6	460	47.6	1430	47.6	2910	47.6	6480	47.6	8160							4895	670
47.7	530	47.7	650	47.7	480	47.7	400	47.7	800	47.7	500	47.7	1310	47.7	3180	47.7	6140	47.7	8410							4900	830
47.8	460	47.8	440	47.8	610	47.8	450	47.8	770	47.8	480	47.8	1300	47.8	3010	47.8	6200	47.8	7940							4905	740
47.9	460	47.9	380	47.9	390	47.9	540	47.9	630	47.9	430	47.9	1640	47.9	3480	47.9	5900	47.9	8460							4910	560
48	390	48	510	48	330	48	400	48	490	48	380	48	1630	48	2940	48	6510	48	7540							4915	660
48.1	440	48.1	400	48.1	250	48.1	410	48.1	500	48.1	500	48.1	1330	48.1	3070	48.1	6080	48.1	8120							4920	840
48.2	390	48.2	400	48.2	500	48.2	510	48.2	500	48.2	590	48.2	1530	48.2	2930	48.2	6430	48.2	7370							4925	740
48.3	500	48.3	490	48.3	480	48.3	390	48.3	420	48.3	820	48.3	1200	48.3	3380	48.3	6200	48.3	7680							4930	690
48.4	420	48.4	460	48.4	460	48.4	450	48.4	560	48.4	900	48.4	1300	48.4	3360	48.4	6180	48.4	7460							4935	770
48.5	480	48.5	490	48.5	350	48.5	450	48.5	610	48.5	940	48.5	1510	48.5	3230	48.5	6160	48.5	7080							4940	760
48.6	650	48.6	530	48.6	470	48.6	600	48.6	530	48.6	870	48.6	1370	48.6	3120	48.6	6080	48.6	7690							4945	790
48.7	440	48.7	440	48.7	430	48.7	480	48.7	690	48.7	860	48.7	1360	48.7	2840	48.7	5890	48.7	7460							4950	660
48.8	380	48.8	410	48.8	490	48.8	370	48.8	620	48.8	1010	48.8	1360	48.8	3210	48.8	6360	48.8	7730							4955	890
48.9	510	48.9	390	48.9	380	48.9	450	48.9	550	48.9	900	48.9	1270	48.9	3230	48.9	6020	48.9	7960							4960	650
49	400	49	390	49	510	49	510	49	530	49	870	49	1540	49	2990	49	6150	49	7820							4965	810
49.1	400	49.1	440	49.1	360	49.1	350	49.1	510	49.1	880	49.1	1340	49.1	3290	49.1	5980	49.1	7450							4970	630
49.2	490	49.2	430	49.2	460	49.2	510	49.2	590	49.2	1030	49.2	1460	49.2	2950	49.2	6080	49.2	7310							4975	740
49.3	460	49.3	420	49.3	380	49.3	430	49.3	650	49.3	1130	49.3	1510	49.3	2910	49.3	5960	49.3	7690							4980	620
49.4	490	49.4	380	49.4	570	49.4	420	49.4	560	49.4	1700	49.4	1280	49.4	2810	49.4	5900	49.4	7340							4985	580
49.5	530	49.5	440	49.5	390	49.5	520	49.5	650	49.5	1630	49.5	1340	49.5	3030	49.5	5800	49.5	7490							4990	650
49.6	440	49.6	420	49.6	520	49.6	470	49.6	430	49.6	930	49.6	1180	49.6	2900	49.6	6260	49.6	7720							4995	500
49.7	410	49.7	350	49.7	420	49.7	420	49.7	640	49.7	900	49.7	1370	49.7	3410	49.7	5680	49.7	8040							5000	710
49.8	390	49.8	420	49.8	510	49.8	380	49.8	610	49.8	760	49.8	1470	49.8	2950	49.8	5850	49.8	7720							5005	640
49.9	390	49.9	540	49.9	550	49.9	420	49.9	610	49.9	960	49.9	1550	49.9	2660	49.9	6170	49.9	7040							5010	690
50	440	50	440	50	390	50	470	50	440	50	910	50	1400	50	3050	50	5560	50	6950							5015	690
50.1	430	50.1	440	50.1	470	50.1	440	50.1	540	50.1	990	50.1	1450	50.1	3340	50.1	5940	50.1	7640							5020	770
50.2	420	50.2	610	50.2	550	50.2	520	50.2	470	50.2	960	50.2	1460	50.2	3030	50.2	5690	50.2	7080							5025	600
50.3	380	50.3	420	50.3	340	50.3	380	50.3	590	50.3	830	50.3	1340	50.3	2840	50.3	6140	50.3	7450							5030	610
50.4	440	50.4	500	50.4	510	50.4	400	50.4	520	50.4	1020	50.4	1410	50.4	3220	50.4	6260	50.4	7330							5035	650
50.5	420	50.5	590	50.5	450	50.5	490	50.5	460	50.5	740	50.5	1330	50.5	2890	50.5	5480	50.5	7320							5040	500
50.6	350	50.6	430	50.6	430	50.6	460	50.6	600	50.6	870	50.6	1370	50.6	2790	50.6	5460	50.6	6810							5045	560
50.7	420	50.7	420	50.7	390	50.7	430	50.7	530	50.7	790	50.7	1260	50.7	3110	50.7	5790	50.7	7330							5050	680
50.8	540	50.8	470	50.8	410	50.8	470	50.8	460	50.8	950	50.8	1470	50.8	3030	50.8	5350	50.8	7040							5055	660
50.9	440	50.9	560	50.9	530	50.9	400	50.9	450	50.9	1150	50.9	1350	50.9	2690	50.9	6210	50.9	7030							5060	640
51	440	51	370	51	500	51	440	51	530	51	790	51	1410	51	2900	51	5760	51	7340							5065	610
51.1	610	51.1	350	51.1	430	51.1	440	51.1	520	51.1	1010	51.1	1180	51.1	2750	51.1	5200	51.1	7100							5070	710
51.2	420	51.2	420	51.2	490	51.2	510	51.2	580	51.2	1070	51.2	1460	51.2	2930	51.2	5910	51.2	7330							5075	550
51.3	500	51.3	480	51.3	510	51.3	450	51.3	500	51.3	1050	51.3	1340	51.3	2850	51.3	6010	51.3	7700							5080	730
51.4	590	51.4	440	51.4	430	51.4	510	51.4	560	51.4	1170	51.4	1420	51.4	2840	51.4	5590	51.4	7090							5085	700
51.5	430	51.5	500	51.5	380	51.5	460	51.5	540	51.5	1330	51.5	1340	51.5	2850	51.5	5520	51.5	7850							5090	870
51.6	420	51.6	420	51.6	510	51.6	430	51.6	550	51.6	1210	51.6	1290	51.6	2880	51.6	5830	51.6	6940							5095	770
51.7	470	51.7	420	51.7	460	51.7	530	51.7	810	51.7	1210	51.7	1090	51.7	2870	51.7	5740	51.7	7220							5100	560
51.8	560	51.8	410	51.8	350	51.8	470	51.8	610	51.8	860	51.8	1300	51.8	2730	51.8	5220	51.8	6740							5105	540
51.9	370	51.9	460	51.9	350	51.9	560	51.9	530	51.9	1130	51.9	1420	51.9	2690	51.9	5560	51.9	6980							5110	640
52	350	52	410	52	520	52	430	52	380	52	1070	52	1240	52	2710	52	5370	52	6980							5115	810
52.1	420	52.1	480	52.1	520	52.1	470	52.1	550	52.1	980	52.1	1430	52.1	2780	52.1	5880	52.1	7200							5120	710
52.2	480	52.2	490	52.2	430	52.2	360	52.2	670	52.2	800	52.2	1430	52.2	2730	52.2	5840	52.2	6750							5125	630
52.3	440	52.3	430	52.3	400	52.3	550	52.3	620	52.3	1020	52.3	1270	52.3	2660	52.3	5330	52.3	6680							5130	710
52.4	500	52.4	480	52.4	390	52.4	580	52.4	550	52.4	860	52.4	1300	52.4	3010	52.4	5700	52.4	6990							5135	770
52.5	420	52.5	450	52.5	380	52.5	490	52.5	530	52.5	810	52.5	1310	52.5	2840	52.5	5870	52.5	6980							5140	670
52.6	420	52.6	370	52.6	370	52.6	390	52.6	540	52.6	970	52.6	1340	52.6	2770	52.6	5570	52.6	6600							5145	660
52.7	410	52.7	450	52.7	470	52.7	400	52.7	380	52.7	780	52.7	1240	52.7	2530	52.7	5500	52.7	6600							5150	810
52.8	460	52.8	470	52.8	440	52.8	480	52.8	500	52.8	1060	52.8	1310	52.8	2450	52.8	5210	52.8	6670							5155	660
52.9	410	52.9	490	52.9	550	52.9	480	52.9	580	52.9	820	52.9	1320	52.9	2640	52.9	5620	52.9	6750							5160	710
53	480	53	450	53	490	53	550	53	600	53	930	53	1310	53	2550	53	5620	53	6580							5165	600
53.1	490	53.1	450	53.1	450	53.1	490	53.1	700	53.1	990	53.1	1450	53.1	2890	53.1	5170	53.1	6610							5170	570
53.2	430	53.2	470	53.2	520	53.2	550	53.2	550	53.2	720	53.2	1250	53.2	2720	53.2	5290	53.2	6680							5175	730
53.3	480	53.3	540	53.3	380	53.3	480	53.3	610	53.3	1200	53.3	1320	53.3	2680	53.3	5300	53.3	6680							5180	570
53.4	450	53.4	360	53.4	480	53.4	250	53.4	610	53.4	1010	53.4	1340	53.4	2610	53.4	5250	53.4	6820							5185	740
53.5	370	53.5	450	53.5	440	53.5	510	53.5	670	53.5	840	53.5	1520	53.5	2440	53.5	5540	53.5	6610							5190	640
53.6	450	53.6	440	53.6	440	53.6	520	53.6	500	53.6	820	53.6	1380	53.6	2700	53.6	4970	53.6	6720							5195	450
53.7	470	53.7	540	53.7	410	53.7	410	53.7	690	53.7	940	53.7	1290	53.7	3040	53.7	5230	53.7	6620							5200	800
53.8	490	53.8	480	53.8	580	53.8	540	53.8	580	53.8	790	53.8	1480	53.8	2780	53.8	5600	53.8	6720							5205	610
53.9	450	53.9	510	53.9	480	53.9	340	53.9	510	53.9	810	53.9	1300	53.9	2640	53.9	5400	53.9	6220							5210	630
54	450	54	520	54	390	54	570	54	570	54	910	54	1440	54	2680	54	5420	54	6890							5215	730
54.1	470	54.1	430	54.1	580	54.1	420	54.1	540	54.1	890	54.1	1210	54.1	2540	54.1	5640	54.1	7100							5220	630
54.2	540	54.2	510	54.2	390	54.2	540	54.2	590	54.2	810	54.2	1200	54.2	2530	54.2	5230	54.2	6750							5225	630
54.3	360	54.3	410	54.3	390	54.3	420	54.3	540	54.3	920	54.3	1240	54.3	2580	54.3	4960	54.3	6360							5230	570
54.4	450	54.4	380	54.4	360	54.4	400	54.4	470	54.4	900	54.4	1380	54.4	2950	54.4	4980	54.4	6640							5235	510
54.5	440	54.5	400	54.5	510	54.5	510	54.5	520	54.5	990	54.5	1140	54.5	2560	54.5	5510	54.5	6390							5240	740
54.6	540	54.6	460	54.6	440	54.6	450	54.6	490	54.6	740	54.6	1210	54.6	2570	54.6	5410	54.6	6720							5245	660
54.7	480	54.7	570	54.7	400	54.7	420	54.7	520	54.7	740	54.7	1290	54.7	2710	54.7	4840	54.7	6570							5250	480
54.8	510	54.8	370	54.8	390	54.8	470	54.8	660	54.8	870	54.8	1230	54.8	2890	54.8	5180	54.8	6310							5255	640
54.9	520	54.9	470	54.9	540	54.9	370	54.9	530	54.9	660	54.9	1100	54.9	2800	54.9	5050	54.9	6040							5260	740
55	430	55	430	55	390	55	620	55	550	55	770	55	1130	55	2650	55	5460	55	6430							5265	580
55.1	510	55.1	520	55.1	390	55.1	360	55.1	680	55.1	840	55.1	1120	55.1	2720	55.1	4990	55.1	6490							5270	590
55.2	410	55.2	460	55.2	400	55.2	390	55.2	620	55.2	750	55.2	1060	55.2	2370	55.2	5010	55.2	6340							5275	610
55.3	380	55.3	510	55.3	580	55.3	400	55.3	630	55.3	820	55.3	1500	55.3	2790	55.3	4800	55.3	6550							5280	540
55.4	400	55.4	490	55.4	420	55.4	400	55.4	580	55.4	820	55.4	1300	55.4	2500	55.4	4970	55.4	6320							5285	780
55.5	460	55.5	390	55.5	520	55.5	650	55.5	640	55.5	690	55.5	1230	55.5	2470	55.5	5170	55.5	5900							5290	800
55.6	570	55.6	450	55.6	280	55.6	450	55.6	530	55.6	1010	55.6	1190	55.6	2620	55.6	5030	55.6	5790							5295	710
55.7	370	55.7	480	55.7	500	55.7	390	55.7	630	55.7	860	55.7	1220	55.7	2620	55.7	4570	55.7	5980							5300	560
55.8	470	55.8	480	55.8	510	55.8	440	55.8	490	55.8	690	55.8	1270	55.8	2920	55.8	5240	55.8	6430							5305	580
55.9	430	55.9	510	55.9	350	55.9	470	55.9	440	55.9	910	55.9	1020	55.9	2600	55.9	4590	55.9	6690							5310	580
56	520	56	470	56	530	56	410	56	540	56	830	56	1300	56	2710	56	4890	56	6530							5315	640
56.1	460	56.1	450	56.1	480	56.1	490	56.1	590	56.1	800	56.1	1150	56.1	2460	56.1	5310	56.1	6410							5320	630
56.2	510	56.2	410	56.2	350	56.2	480	56.2	470	56.2	830	56.2	1350	56.2	2680	56.2	4980	56.2	6250							5325	610
56.3	490	56.3	510	56.3	520	56.3	540	56.3	490	56.3	680	56.3	1440	56.3	2400	56.3	5000	56.3	6510							5330	610
56.4	390	56.4	500	56.4	390	56.4	430	56.4	480	56.4	830	56.4	1090	56.4	2400	56.4	4640	56.4	5930							5335	580
56.5	450	56.5	380	56.5	340	56.5	430	56.5	560	56.5	690	56.5	1270	56.5	2680	56.5	5150	56.5	6020							5340	570
56.6	480	56.6	400	56.6	500	56.6	560	56.6	440	56.6	900	56.6	1100	56.6	2820	56.6	5330	56.6	6090							5345	580
56.7	480	56.7	520	56.7	480	56.7	590	56.7	500	56.7	830	56.7	1250	56.7	2430	56.7	5030	56.7	6360							5350	580
56.8	510	56.8	410	56.8	540	56.8	440	56.8	640	56.8	880	56.8	1090	56.8	2500	56.8	5020	56.8	6080							5355	660
56.9	470	56.9	400	56.9	420	56.9	590	56.9	640	56.9	850	56.9	1220	56.9	2470	56.9	4540	56.9	6180							5360	730
57	450	57	480	57	490	57	410	57	620	57	810	57	1290	57	2410	57	4690	57	5830							5365	540
57.1	410	57.1	400	57.1	440	57.1	520	57.1	610	57.1	850	57.1	1110	57.1	2560	57.1	4650	57.1	6250							5370	510
57.2	510	57.2	400	57.2	400	57.2	630	57.2	600	57.2	700	57.2	1030	57.2	2360	57.2	4810	57.2	6010							5375	550
57.3	500	57.3	380	57.3	340	57.3	440	57.3	510	57.3	860	57.3	1190	57.3	2780	57.3	4740	57.3	6210							5380	510
57.4	380	57.4	450	57.4	420	57.4	430	57.4	410	57.4	750	57.4	1350	57.4	2390	57.4	4840	57.4	6140							5385	590
57.5	400	57.5	420	57.5	350	57.5	550	57.5	570	57.5	850	57.5	1100	57.5	2430	57.5	4670	57.5	5770							5390	690
57.6	520	57.6	500	57.6	450	57.6	510	57.6	530	57.6	720	57.6	1300	57.6	2290	57.6	4360	57.6	5840							5395	560
57.7	410	57.7	410	57.7	370	57.7	420	57.7	510	57.7	860	57.7	1300	57.7	1920	57.7	4560	57.7	6150							5400	470
57.8	400	57.8	350	57.8	410	57.8	490	57.8	560	57.8	790	57.8	1380	57.8	2200	57.8	4660	57.8	6090							5405	650
57.9	480	57.9	430	57.9	450	57.9	490	57.9	570	57.9	830	57.9	1300	57.9	2530	57.9	4830	57.9	5810							5410	580
58	400	58	490	58	470	58	440	58	640	58	850	58	1120	58	2090	58	4960	58	6200							5415	640
58.1	400	58.1	370	58.1	440	58.1	490	58.1	540	58.1	910	58.1	1210	58.1	2490	58.1	4810	58.1	5480							5420	630
58.2	380	58.2	480	58.2	600	58.2	380	58.2	520	58.2	780	58.2	1290	58.2	2470	58.2	4650	58.2	6260							5425	580
58.3	450	58.3	410	58.3	460	58.3	430	58.3	630	58.3	970	58.3	1140	58.3	2600	58.3	4600	58.3	6000							5430	510
58.4	420	58.4	420	58.4	410	58.4	620	58.4	530	58.4	940	58.4	1070	58.4	2640	58.4	4820	58.4	6140							5435	540
58.5	500	58.5	440	58.5	370	58.5	570	58.5	480	58.5	880	58.5	1240	58.5	2450	58.5	4860	58.5	6490							5440	590
58.6	410	58.6	400	58.6	460	58.6	400	58.6	490	58.6	820	58.6	1170	58.6	2430	58.6	4970	58.6	6020							5445	490
58.7	350	58.7	490	58.7	560	58.7	510	58.7	550	58.7	650	58.7	1230	58.7	2420	58.7	4710	58.7	5850							5450	480
58.8	430	58.8	440	58.8	360	58.8	420	58.8	480	58.8	810	58.8	1140	58.8	2660	58.8	4950	58.8	5520							5455	550
58.9	490	58.9	390	58.9	490	58.9	430	58.9	510	58.9	740	58.9	1030	58.9	2390	58.9	4430	58.9	6360							5460	570
59	370	59	480	59	570	59	380	59	490	59	740	59	1120	59	2280	59	4830	59	6060							5465	630
59.1	480	59.1	400	59.1	420	59.1	490	59.1	650	59.1	860	59.1	1210	59.1	2400	59.1	4450	59.1	5650							5470	570
59.2	410	59.2	590	59.2	490	59.2	450	59.2	450	59.2	880	59.2	1220	59.2	2650	59.2	4640	59.2	5360							5475	510
59.3	420	59.3	500	59.3	380	59.3	520	59.3	560	59.3	760	59.3	1380	59.3	2370	59.3	4590	59.3	5440							5480	560
59.4	440	59.4	350	59.4	440	59.4	550	59.4	430	59.4	640	59.4	1140	59.4	2590	59.4	4690	59.4	5770							5485	540
59.5	400	59.5	420	59.5	430	59.5	490	59.5	540	59.5	750	59.5	1180	59.5	2510	59.5	4750	59.5	6130							5490	640
59.6	490	59.6	510	59.6	540	59.6	360	59.6	610	59.6	890	59.6	1260	59.6	2000	59.6	4880	59.6	5920							5495	670
59.7	440	59.7	520	59.7	520	59.7	440	59.7	380	59.7	820	59.7	1070	59.7	2420	59.7	4680	59.7	6000							5500	650
59.8	390	59.8	440	59.8	490	59.8	360	59.8	460	59.8	810	59.8	1190	59.8	2300	59.8	4770	59.8	5700							5505	510
59.9	480	59.9	370	59.9	380	59.9	300	59.9	670	59.9	820	59.9	1160	59.9	2350	59.9	4520	59.9	5710							5510	540
60	400	60	360	60	640	60	410	60	580	60	790	60	1230	60	2320	60	4060	60	5940							5515	660
60.1	590	60.1	640	60.1	470	60.1	500	60.1	540	60.1	850	60.1	1200	60.1	2420	60.1	4200	60.1	6310							5520	670
60.2	500	60.2	490	60.2	470	60.2	470	60.2	560	60.2	760	60.2	1210	60.2	2390	60.2	4580	60.2	5610							5525	600
60.3	350	60.3	510	60.3	410	60.3	380	60.3	540	60.3	670	60.3	1050	60.3	2400	60.3	4940	60.3	6010							5530	630
60.4	420	60.4	530	60.4	480	60.4	470	60.4	430	60.4	780	60.4	1190	60.4	2310	60.4	4350	60.4	5920							5535	620
60.5	510	60.5	450	60.5	440	60.5	380	60.5	660	60.5	770	60.5	1100	60.5	2310	60.5	4960	60.5	5570							5540	560
60.6	520	60.6	470	60.6	510	60.6	440	60.6	580	60.6	850	60.6	990	60.6	2510	60.6	4550	60.6	5580							5545	470
60.7	440	60.7	520	60.7	450	60.7	440	60.7	560	60.7	760	60.7	1050	60.7	2700	60.7	4750	60.7	5450							5550	610
60.8	370	60.8	520	60.8	400	60.8	440	60.8	420	60.8	800	60.8	1240	60.8	2280	60.8	4340	60.8	5550							5555	540
60.9	360	60.9	500	60.9	420	60.9	480	60.9	430	60.9	680	60.9	1210	60.9	2430	60.9	4640	60.9	5350							5560	660
61	640	61	360	61	460	61	450	61	630	61	660	61	1250	61	2530	61	4210	61	5500							5565	600
61.1	490	61.1	460	61.1	400	61.1	420	61.1	520	61.1	700	61.1	1310	61.1	2560	61.1	4490	61.1	5290							5570	440
61.2	510	61.2	510	61.2	380	61.2	430	61.2	530	61.2	720	61.2	1190	61.2	2310	61.2	4320	61.2	5560							5575	610
61.3	530	61.3	440	61.3	460	61.3	530	61.3	560	61.3	620	61.3	1180	61.3	2440	61.3	4640	61.3	5370							5580	510
61.4	450	61.4	390	61.4	430	61.4	620	61.4	510	61.4	770	61.4	1140	61.4	2320	61.4	4840	61.4	5560							5585	620
61.5	470	61.5	510	61.5	460	61.5	390	61.5	480	61.5	740	61.5	1250	61.5	2230	61.5	4190	61.5	5700							5590	490
61.6	520	61.6	510	61.6	490	61.6	410	61.6	400	61.6	810	61.6	1180	61.6	2370	61.6	4630	61.6	5590							5595	440
61.7	520	61.7	410	61.7	370	61.7	470	61.7	690	61.7	890	61.7	1040	61.7	2390	61.7	4430	61.7	5390							5600	530
61.8	500	61.8	390	61.8	420	61.8	520	61.8	440	61.8	920	61.8	990	61.8	2440	61.8	4700	61.8	5550							5605	660
61.9	360	61.9	460	61.9	390	61.9	330	61.9	590	61.9	700	61.9	1310	61.9	2290	61.9	4760	61.9	5450							5610	500
62	460	62	480	62	480	62	490	62	400	62	700	62	1150	62	2430	62	4310	62	5770							5615	520
62.1	510	62.1	570	62.1	430	62.1	470	62.1	480	62.1	840	62.1	1050	62.1	2250	62.1	4410	62.1	5650							5620	740
62.2	440	62.2	380	62.2	330	62.2	550	62.2	490	62.2	890	62.2	1140	62.2	2330	62.2	4510	62.2	5290							5625	580
62.3	390	62.3	410	62.3	480	62.3	500	62.3	550	62.3	790	62.3	1330	62.3	2170	62.3	3890	62.3	5540							5630	620
62.4	510	62.4	430	62.4	490	62.4	400	62.4	450	62.4	850	62.4	1290	62.4	2410	62.4	4360	62.4	5460							5635	580
62.5	510	62.5	500	62.5	450	62.5	520	62.5	440	62.5	720	62.5	1270	62.5	2220	62.5	4110	62.5	5090							5640	500
62.6	410	62.6	510	62.6	460	62.6	400	62.6	460	62.6	830	62.6	1100	62.6	2280	62.6	4110	62.6	5730							5645	630
62.7	390	62.7	450	62.7	590	62.7	590	62.7	630	62.7	880	62.7	1060	62.7	2200	62.7	4310	62.7	5590							5650	570
62.8	460	62.8	410	62.8	330	62.8	470	62.8	610	62.8	610	62.8	1240	62.8	2310	62.8	4360	62.8	5590							5655	570
62.9	480	62.9	390	62.9	520	62.9	390	62.9	530	62.9	720	62.9	1080	62.9	2310	62.9	4340	62.9	5330							5660	600
63	570	63	450	63	420	63	500	63	410	63	680	63	1060	63	2500	63	4580	63	5620							5665	590
63.1	380	63.1	390	63.1	520	63.1	300	63.1	620	63.1	680	63.1	1150	63.1	1970	63.1	4400	63.1	5530							5670	590
63.2	410	63.2	400	63.2	400	63.2	530	63.2	580	63.2	750	63.2	1180	63.2	2150	63.2	4020	63.2	5230							5675	550
63.3	430	63.3	300	63.3	520	63.3	470	63.3	580	63.3	890	63.3	990	63.3	2280	63.3	4080	63.3	5190							5680	650
63.4	500	63.4	470	63.4	440	63.4	530	63.4	470	63.4	790	63.4	1150	63.4	2180	63.4	4350	63.4	5090							5685	630
63.5	510	63.5	410	63.5	460	63.5	380	63.5	540	63.5	640	63.5	1040	63.5	2200	63.5	4550	63.5	5000							5690	580
63.6	450	63.6	440	63.6	410	63.6	520	63.6	520	63.6	750	63.6	1150	63.6	2250	63.6	4140	63.6	5220							5695	590
63.7	410	63.7	300	63.7	440	63.7	500	63.7	620	63.7	650	63.7	1310	63.7	2080	63.7	4340	63.7	5350							5700	530
63.8	390	63.8	450	63.8	440	63.8	450	63.8	570	63.8	670	63.8	1040	63.8	2220	63.8	4340	63.8	5170							5705	550
63.9	450	63.9	620	63.9	460	63.9	540	63.9	600	63.9	710	63.9	1390	63.9	1970	63.9	4190	63.9	5100							5710	640
64	390	64	380	64	410	64	550	64	500	64	890	64	1140	64	2360	64	4110	64	5160							5715	410
64.1	400	64.1	400	64.1	500	64.1	290	64.1	490	64.1	880	64.1	1060	64.1	2370	64.1	4260	64.1	5310							5720	600
64.2	300	64.2	430	64.2	620	64.2	470	64.2	460	64.2	720	64.2	1120	64.2	2250	64.2	4230	64.2	5230							5725	720
64.3	470	64.3	310	64.3	430	64.3	460	64.3	530	64.3	660	64.3	960	64.3	2140	64.3	4020	64.3	4970							5730	590
64.4	410	64.4	430	64.4	410	64.4	370	64.4	530	64.4	820	64.4	960	64.4	2390	64.4	4640	64.4	5360							5735	580
64.5	440	64.5	430	64.5	430	64.5	520	64.5	570	64.5	720	64.5	980	64.5	2090	64.5	4490	64.5	5090							5740	720
64.6	300	64.6	450	64.6	470	64.6	490	64.6	560	64.6	790	64.6	1170	64.6	2040	64.6	4390	64.6	4990							5745	440
64.7	450	64.7	420	64.7	460	64.7	350	64.7	570	64.7	890	64.7	1230	64.7	1770	64.7	3780	64.7	5110							5750	500
64.8	620	64.8	400	64.8	500	64.8	490	64.8	550	64.8	660	64.8	1110	64.8	2060	64.8	3720	64.8	5140							5755	590
64.9	380	64.9	520	64.9	380	64.9	410	64.9	580	64.9	750	64.9	1020	64.9	2240	64.9	4110	64.9	5590							5760	570
65	400	65	400	65	420	65	580	65	600	65	770	65	1160	65	2190	65	3990	65	5080							5765	560
65.1	430	65.1	410	65.1	480	65.1	490	65.1	470	65.1	620	65.1	1240	65.1	2290	65.1	4280	65.1	4790							5770	650
65.2	310	65.2	450	65.2	400	65.2	400	65.2	580	65.2	710	65.2	1000	65.2	2390	65.2	4220	65.2	5050							5775	590
65.3	430	65.3	430	65.3	610	65.3	400	65.3	550	65.3	760	65.3	1150	65.3	2190	65.3	4050	65.3	4580							5780	540
65.4	430	65.4	500	65.4	350	65.4	500	65.4	590	65.4	820	65.4	1130	65.4	1930	65.4	4410	65.4	4940							5785	600
65.5	450	65.5	390	65.5	450	65.5	490	65.5	480	65.5	800	65.5	1010	65.5	2200	65.5	4040	65.5	4700							5790	500
65.6	420	65.6	430	65.6	460	65.6	490	65.6	480	65.6	690	65.6	1210	65.6	2240	65.6	4030	65.6	5200							5795	540
65.7	400	65.7	420	65.7	420	65.7	340	65.7	500	65.7	760	65.7	1170	65.7	2020	65.7	4280	65.7	5420							5800	580
65.8	520	65.8	550	65.8	390	65.8	550	65.8	660	65.8	760	65.8	1070	65.8	2430	65.8	4590	65.8	4530							5805	550
65.9	400	65.9	430	65.9	490	65.9	500	65.9	680	65.9	860	65.9	1120	65.9	2210	65.9	4060	65.9	5210							5810	630
66	410	66	420	66	480	66	370	66	530	66	700	66	950	66	1920	66	3970	66	5140							5815	510
66.1	450	66.1	510	66.1	440	66.1	490	66.1	650	66.1	690	66.1	1110	66.1	2200	66.1	4050	66.1	4870							5820	520
66.2	430	66.2	510	66.2	460	66.2	500	66.2	530	66.2	700	66.2	1170	66.2	2380	66.2	3550	66.2	5010							5825	450
66.3	500	66.3	350	66.3	340	66.3	400	66.3	540	66.3	680	66.3	1150	66.3	2250	66.3	4160	66.3	4880							5830	440
66.4	390	66.4	520	66.4	490	66.4	370	66.4	390	66.4	700	66.4	1040	66.4	1890	66.4	4260	66.4	5210							5835	520
66.5	430	66.5	530	66.5	460	66.5	390	66.5	620	66.5	650	66.5	960	66.5	2270	66.5	4070	66.5	4690							5840	730
66.6	420	66.6	560	66.6	550	66.6	500	66.6	780	66.6	710	66.6	990	66.6	1870	66.6	4020	66.6	4640							5845	420
66.7	550	66.7	420	66.7	430	66.7	500	66.7	520	66.7	790	66.7	1040	66.7	2230	66.7	3640	66.7	5050							5850	690
66.8	430	66.8	430	66.8	430	66.8	380	66.8	530	66.8	740	66.8	1120	66.8	1920	66.8	4130	66.8	4800							5855	570
66.9	420	66.9	450	66.9	450	66.9	550	66.9	500	66.9	940	66.9	1030	66.9	2050	66.9	4050	66.9	4930							5860	460
67	510	67	380	67	470	67	520	67	640	67	810	67	1040	67	2170	67	3870	67	4990							5865	640
67.1	510	67.1	460	67.1	450	67.1	360	67.1	460	67.1	850	67.1	1010	67.1	2180	67.1	4330	67.1	4860							5870	610
67.2	350	67.2	540	67.2	500	67.2	380	67.2	570	67.2	920	67.2	970	67.2	2030	67.2	3920	67.2	5520							5875	550
67.3	520	67.3	560	67.3	410	67.3	410	67.3	510	67.3	630	67.3	1010	67.3	1940	67.3	3970	67.3	5330							5880	440
67.4	530	67.4	380	67.4	440	67.4	440	67.4	520	67.4	800	67.4	990	67.4	2320	67.4	3920	67.4	5050							5885	510
67.5	560	67.5	390	67.5	520	67.5	380	67.5	530	67.5	680	67.5	1090	67.5	2030	67.5	3510	67.5	4900							5890	510
67.6	420	67.6	540	67.6	370	67.6	560	67.6	590	67.6	600	67.6	1200	67.6	2010	67.6	3880	67.6	5130							5895	590
67.7	430	67.7	300	67.7	420	67.7	310	67.7	460	67.7	780	67.7	1040	67.7	2060	67.7	4120	67.7	4720							5900	510
67.8	450	67.8	430	67.8	500	67.8	500	67.8	600	67.8	700	67.8	1180	67.8	2070	67.8	3870	67.8	4670							5905	540
67.9	380	67.9	370	67.9	390	67.9	530	67.9	620	67.9	820	67.9	970	67.9	2120	67.9	3680	67.9	4900							5910	510
68	460	68	550	68	470	68	420	68	490	68	840	68	1160	68	2050	68	4070	68	4850							5915	570
68.1	540	68.1	500	68.1	430	68.1	320	68.1	530	68.1	620	68.1	980	68.1	2180	68.1	3820	68.1	5310							5920	560
68.2	560	68.2	510	68.2	450	68.2	510	68.2	450	68.2	620	68.2	1100	68.2	2130	68.2	3830	68.2	5100							5925	470
68.3	380	68.3	500	68.3	400	68.3	340	68.3	480	68.3	850	68.3	1320	68.3	2240	68.3	4100	68.3	4370							5930	340
68.4	390	68.4	580	68.4	400	68.4	530	68.4	500	68.4	590	68.4	1050	68.4	2110	68.4	3660	68.4	4900							5935	530
68.5	540	68.5	510	68.5	520	68.5	400	68.5	480	68.5	720	68.5	970	68.5	2270	68.5	4020	68.5	4790							5940	610
68.6	300	68.6	400	68.6	470	68.6	410	68.6	490	68.6	780	68.6	990	68.6	2020	68.6	4010	68.6	4610							5945	560
68.7	430	68.7	360	68.7	330	68.7	470	68.7	560	68.7	850	68.7	960	68.7	2250	68.7	3920	68.7	4930							5950	660
68.8	370	68.8	420	68.8	400	68.8	500	68.8	480	68.8	680	68.8	1050	68.8	1980	68.8	3990	68.8	4600							5955	600
68.9	550	68.9	380	68.9	380	68.9	440	68.9	500	68.9	710	68.9	1140	68.9	1820	68.9	3740	68.9	4680							5960	500
69	500	69	490	69	460	69	430	69	480	69	750	69	990	69	2070	69	4000	69	5020							5965	470
69.1	510	69.1	420	69.1	370	69.1	530	69.1	380	69.1	770	69.1	820	69.1	2270	69.1	3900	69.1	5000							5970	570
69.2	500	69.2	410	69.2	360	69.2	490	69.2	500	69.2	620	69.2	1290	69.2	2040	69.2	3990	69.2	4520							5975	520
69.3	580	69.3	480	69.3	420	69.3	480	69.3	630	69.3	740	69.3	1090	69.3	1920	69.3	4010	69.3	5100							5980	470
69.4	510	69.4	320	69.4	480	69.4	510	69.4	550	69.4	760	69.4	1210	69.4	2070	69.4	3820	69.4	4820							5985	530
69.5	400	69.5	310	69.5	440	69.5	450	69.5	680	69.5	700	69.5	960	69.5	2140	69.5	3680	69.5	4560							5990	550
69.6	360	69.6	520	69.6	370	69.6	370	69.6	390	69.6	710	69.6	1190	69.6	1980	69.6	4050	69.6	5000							5995	650
69.7	420	69.7	390	69.7	370	69.7	430	69.7	580	69.7	790	69.7	980	69.7	1970	69.7	4010	69.7	4630							6000	570
69.8	380	69.8	480	69.8	430	69.8	420	69.8	550	69.8	800	69.8	840	69.8	2210	69.8	3600	69.8	4580							6005	560
69.9	490	69.9	440	69.9	350	69.9	420	69.9	480	69.9	600	69.9	1080	69.9	2050	69.9	3590	69.9	4870							6010	610
70	420	70	650	70	520	70	430	70	580	70	660	70	1020	70	2340	70	3770	70	4300							6015	410
70.1	410	70.1	400	70.1	280	70.1	330	70.1	410	70.1	630	70.1	1170	70.1	2230	70.1	3980	70.1	4550							6020	520
70.2	480	70.2	460	70.2	440	70.2	490	70.2	470	70.2	790	70.2	990	70.2	1980	70.2	3970	70.2	4510							6025	660
70.3	320	70.3	450	70.3	380	70.3	370	70.3	460	70.3	660	70.3	1000	70.3	2060	70.3	3680	70.3	4960							6030	550
70.4	310	70.4	380	70.4	290	70.4	410	70.4	510	70.4	820	70.4	900	70.4	2240	70.4	3750	70.4	4810							6035	410
70.5	520	70.5	460	70.5	330	70.5	520	70.5	550	70.5	660	70.5	1050	70.5	2040	70.5	3400	70.5	5010							6040	650
70.6	390	70.6	400	70.6	510	70.6	550	70.6	650	70.6	730	70.6	1040	70.6	2240	70.6	4010	70.6	4630							6045	570
70.7	480	70.7	570	70.7	480	70.7	400	70.7	450	70.7	620	70.7	1050	70.7	1750	70.7	3880	70.7	4580							6050	480
70.8	440	70.8	520	70.8	390	70.8	420	70.8	650	70.8	650	70.8	1140	70.8	2100	70.8	3780	70.8	4900							6055	430
70.9	650	70.9	490	70.9	470	70.9	430	70.9	600	70.9	740	70.9	970	70.9	1800	70.9	3610	70.9	4700							6060	550
71	400	71	470	71	440	71	540	71	430	71	570	71	1060	71	2040	71	3810	71	4450							6065	530
71.1	460	71.1	430	71.1	510	71.1	390	71.1	650	71.1	680	71.1	1110	71.1	2050	71.1	3660	71.1	4800							6070	390
71.2	450	71.2	470	71.2	480	71.2	410	71.2	330	71.2	640	71.2	1030	71.2	2060	71.2	4010	71.2	5050							6075	600
71.3	380	71.3	440	71.3	420	71.3	480	71.3	480	71.3	670	71.3	1020	71.3	1950	71.3	3580	71.3	4540							6080	470
71.4	460	71.4	360	71.4	430	71.4	420	71.4	540	71.4	720	71.4	1070	71.4	2060	71.4	3740	71.4	4560							6085	530
71.5	400	71.5	440	71.5	410	71.5	410	71.5	570	71.5	810	71.5	1110	71.5	1930	71.5	3600	71.5	4570							6090	330
71.6	570	71.6	380	71.6	400	71.6	390	71.6	310	71.6	610	71.6	830	71.6	2070	71.6	3530	71.6	4660							6095	520
71.7	520	71.7	420	71.7	410	71.7	460	71.7	530	71.7	790	71.7	1050	71.7	1960	71.7	3690	71.7	4470							6100	570
71.8	490	71.8	580	71.8	460	71.8	380	71.8	640	71.8	780	71.8	900	71.8	1960	71.8	3640	71.8	4570							6105	530
71.9	470	71.9	550	71.9	430	71.9	420	71.9	510	71.9	750	71.9	990	71.9	1950	71.9	3580	71.9	4390							6110	520
72	430	72	530	72	450	72	510	72	450	72	810	72	1210	72	2050	72	3620	72	4460							6115	440
72.1	470	72.1	420	72.1	360	72.1	480	72.1	550	72.1	700	72.1	960	72.1	1930	72.1	3560	72.1	4850							6120	460
72.2	440	72.2	520	72.2	470	72.2	440	72.2	700	72.2	690	72.2	1200	72.2	1810	72.2	3510	72.2	4570							6125	460
72.3	360	72.3	450	72.3	530	72.3	480	72.3	440	72.3	790	72.3	930	72.3	1860	72.3	3810	72.3	4450							6130	370
72.4	440	72.4	380	72.4	410	72.4	560	72.4	390	72.4	740	72.4	1350	72.4	2080	72.4	3480	72.4	4880							6135	510
72.5	380	72.5	310	72.5	390	72.5	420	72.5	570	72.5	690	72.5	970	72.5	1910	72.5	3460	72.5	4720							6140	640
72.6	420	72.6	400	72.6	410	72.6	490	72.6	530	72.6	740	72.6	1070	72.6	1880	72.6	3220	72.6	4400							6145	500
72.7	580	72.7	570	72.7	430	72.7	370	72.7	570	72.7	730	72.7	900	72.7	1900	72.7	3510	72.7	4330							6150	560
72.8	550	72.8	300	72.8	370	72.8	510	72.8	600	72.8	700	72.8	1020	72.8	1990	72.8	3710	72.8	4510							6155	540
72.9	530	72.9	370	72.9	360	72.9	420	72.9	590	72.9	650	72.9	910	72.9	1860	72.9	3400	72.9	4420							6160	610
73	420	73	520	73	420	73	390	73	430	73	620	73	1080	73	1930	73	3900	73	3830							6165	560
73.1	520	73.1	390	73.1	520	73.1	360	73.1	450	73.1	640	73.1	920	73.1	1760	73.1	3410	73.1	4410							6170	550
73.2	450	73.2	330	73.2	530	73.2	580	73.2	590	73.2	720	73.2	1240	73.2	1970	73.2	3760	73.2	4570							6175	480
73.3	380	73.3	490	73.3	500	73.3	310	73.3	380	73.3	680	73.3	1170	73.3	1910	73.3	3930	73.3	4450							6180	500
73.4	310	73.4	450	73.4	480	73.4	380	73.4	580	73.4	650	73.4	970	73.4	1870	73.4	3510	73.4	4820							6185	510
73.5	400	73.5	330	73.5	400	73.5	460	73.5	540	73.5	670	73.5	1130	73.5	1850	73.5	3920	73.5	4260							6190	610
73.6	570	73.6	410	73.6	460	73.6	450	73.6	590	73.6	680	73.6	1180	73.6	1660	73.6	3600	73.6	4640							6195	490
73.7	300	73.7	380	73.7	360	73.7	490	73.7	480	73.7	600	73.7	910	73.7	2130	73.7	3820	73.7	4520							6200	610
73.8	370	73.8	430	73.8	410	73.8	330	73.8	500	73.8	710	73.8	1010	73.8	1920	73.8	3490	73.8	4490							6205	540
73.9	520	73.9	310	73.9	500	73.9	410	73.9	530	73.9	660	73.9	1120	73.9	1900	73.9	3650	73.9	4120							6210	520
74	390	74	490	74	460	74	360	74	480	74	650	74	980	74	1890	74	3620	74	4720							6215	440
74.1	330	74.1	440	74.1	410	74.1	450	74.1	480	74.1	730	74.1	1010	74.1	2100	74.1	3590	74.1	4520							6220	500
74.2	490	74.2	380	74.2	400	74.2	520	74.2	450	74.2	790	74.2	1060	74.2	2070	74.2	3860	74.2	4460							6225	540
74.3	450	74.3	430	74.3	460	74.3	420	74.3	520	74.3	800	74.3	1050	74.3	1610	74.3	3870	74.3	4870							6230	440
74.4	330	74.4	490	74.4	350	74.4	470	74.4	530	74.4	700	74.4	900	74.4	1960	74.4	3690	74.4	4550							6235	450
74.5	410	74.5	480	74.5	380	74.5	520	74.5	650	74.5	590	74.5	1270	74.5	1790	74.5	3500	74.5	4710							6240	440
74.6	380	74.6	410	74.6	400	74.6	610	74.6	500	74.6	710	74.6	1030	74.6	1830	74.6	3280	74.6	4470							6245	390
74.7	430	74.7	380	74.7	420	74.7	530	74.7	460	74.7	670	74.7	1180	74.7	1840	74.7	3470	74.7	4820							6250	440
74.8	310	74.8	390	74.8	480	74.8	480	74.8	570	74.8	580	74.8	940	74.8	1880	74.8	3240	74.8	4380							6255	510
74.9	490	74.9	280	74.9	580	74.9	360	74.9	360	74.9	690	74.9	1090	74.9	2120	74.9	3410	74.9	4600							6260	550
75	440	75	370	75	530	75	460	75	610	75	700	75	940	75	1760	75	3460	75	4390							6265	530
75.1	380	75.1	380	75.1	320	75.1	350	75.1	460	75.1	550	75.1	1040	75.1	1810	75.1	3510	75.1	4310							6270	430
75.2	430	75.2	440	75.2	540	75.2	370	75.2	540	75.2	660	75.2	1070	75.2	1890	75.2	3420	75.2	4390							6275	520
75.3	490	75.3	550	75.3	450	75.3	430	75.3	410	75.3	620	75.3	1090	75.3	2040	75.3	3360	75.3	4490							6280	600
75.4	480	75.4	490	75.4	470	75.4	470	75.4	490	75.4	580	75.4	1010	75.4	2100	75.4	3250	75.4	4510							6285	510
75.5	410	75.5	450	75.5	450	75.5	380	75.5	540	75.5	730	75.5	880	75.5	1790	75.5	3820	75.5	4460							6290	570
75.6	380	75.6	420	75.6	350	75.6	520	75.6	430	75.6	610	75.6	870	75.6	1900	75.6	3430	75.6	4310							6295	530
75.7	390	75.7	390	75.7	460	75.7	510	75.7	450	75.7	690	75.7	1080	75.7	1850	75.7	3470	75.7	4650							6300	440
75.8	280	75.8	370	75.8	440	75.8	470	75.8	480	75.8	740	75.8	960	75.8	1640	75.8	3560	75.8	4230							6305	640
75.9	370	75.9	420	75.9	400	75.9	560	75.9	480	75.9	740	75.9	1050	75.9	1770	75.9	3610	75.9	4090							6310	600
76	380	76	420	76	550	76	470	76	470	76	660	76	1220	76	2030	76	3050	76	4180							6315	390
76.1	440	76.1	440	76.1	460	76.1	660	76.1	470	76.1	880	76.1	970	76.1	2110	76.1	3780	76.1	4260							6320	520
76.2	550	76.2	400	76.2	360	76.2	490	76.2	470	76.2	800	76.2	880	76.2	1890	76.2	3350	76.2	4290							6325	550
76.3	490	76.3	510	76.3	390	76.3	440	76.3	410	76.3	590	76.3	880	76.3	1770	76.3	3460	76.3	4200							6330	690
76.4	450	76.4	470	76.4	410	76.4	410	76.4	420	76.4	750	76.4	920	76.4	1910	76.4	3870	76.4	4700							6335	580
76.5	420	76.5	310	76.5	370	76.5	370	76.5	500	76.5	630	76.5	940	76.5	1610	76.5	3410	76.5	4320							6340	620
76.6	390	76.6	410	76.6	490	76.6	470	76.6	500	76.6	600	76.6	810	76.6	1720	76.6	3380	76.6	4740							6345	410
76.7	370	76.7	410	76.7	360	76.7	570	76.7	470	76.7	600	76.7	750	76.7	2160	76.7	3480	76.7	4120							6350	500
76.8	420	76.8	420	76.8	420	76.8	560	76.8	500	76.8	670	76.8	860	76.8	1710	76.8	3190	76.8	4690							6355	390
76.9	420	76.9	470	76.9	470	76.9	470	76.9	470	76.9	680	76.9	1100	76.9	1910	76.9	3720	76.9	4210							6360	590
77	440	77	410	77	450	77	450	77	520	77	880	77	820	77	1640	77	3350	77	4280							6365	550
77.1	400	77.1	380	77.1	380	77.1	320	77.1	530	77.1	750	77.1	860	77.1	1850	77.1	2990	77.1	4250							6370	500
77.2	510	77.2	720	77.2	390	77.2	410	77.2	430	77.2	880	77.2	1010	77.2	2040	77.2	3580	77.2	3930							6375	550
77.3	470	77.3	410	77.3	450	77.3	470	77.3	670	77.3	510	77.3	1030	77.3	1830	77.3	3440	77.3	4580							6380	550
77.4	310	77.4	320	77.4	420	77.4	550	77.4	440	77.4	600	77.4	990	77.4	1700	77.4	3040	77.4	4050							6385	480
77.5	410	77.5	370	77.5	480	77.5	420	77.5	470	77.5	670	77.5	1220	77.5	2070	77.5	3710	77.5	3790							6390	520
77.6	410	77.6	380	77.6	480	77.6	410	77.6	460	77.6	670	77.6	1000	77.6	1810	77.6	3450	77.6	4050							6395	630
77.7	420	77.7	450	77.7	450	77.7	460	77.7	590	77.7	720	77.7	1030	77.7	1710	77.7	3430	77.7	4160							6400	310
77.8	470	77.8	430	77.8	580	77.8	600	77.8	480	77.8	730	77.8	1100	77.8	1600	77.8	3060	77.8	4250							6405	420
77.9	410	77.9	450	77.9	470	77.9	490	77.9	350	77.9	790	77.9	1040	77.9	1860	77.9	3330	77.9	4210							6410	440
78	380	78	460	78	410	78	450	78	440	78	740	78	1030	78	1800	78	3490	78	4240							6415	460
78.1	720	78.1	430	78.1	400	78.1	410	78.1	560	78.1	640	78.1	890	78.1	1890	78.1	3280	78.1	4480							6420	470
78.2	410	78.2	480	78.2	430	78.2	620	78.2	500	78.2	740	78.2	1030	78.2	1800	78.2	3260	78.2	4070							6425	390
78.3	320	78.3	410	78.3	400	78.3	410	78.3	540	78.3	700	78.3	960	78.3	1990	78.3	3200	78.3	4260							6430	470
78.4	370	78.4	350	78.4	550	78.4	420	78.4	590	78.4	670	78.4	1070	78.4	1760	78.4	3490	78.4	4480							6435	500
78.5	380	78.5	530	78.5	350	78.5	590	78.5	440	78.5	650	78.5	920	78.5	1790	78.5	3500	78.5	4480							6440	530
78.6	450	78.6	390	78.6	490	78.6	500	78.6	500	78.6	660	78.6	1020	78.6	1600	78.6	3030	78.6	4020							6445	470
78.7	430	78.7	440	78.7	480	78.7	480	78.7	450	78.7	690	78.7	820	78.7	1780	78.7	3370	78.7	4290							6450	400
78.8	450	78.8	470	78.8	320	78.8	350	78.8	570	78.8	570	78.8	1040	78.8	1470	78.8	3290	78.8	4590							6455	580
78.9	460	78.9	350	78.9	400	78.9	380	78.9	460	78.9	770	78.9	1000	78.9	1850	78.9	3500	78.9	3980							6460	470
79	430	79	620	79	570	79	400	79	450	79	680	79	810	79	1530	79	3470	79	4010							6465	460
79.1	480	79.1	520	79.1	450	79.1	480	79.1	510	79.1	760	79.1	960	79.1	1670	79.1	3270	79.1	3880							6470	460
79.2	410	79.2	530	79.2	440	79.2	580	79.2	500	79.2	720	79.2	660	79.2	1650	79.2	3420	79.2	3730							6475	430
79.3	350	79.3	360	79.3	470	79.3	420	79.3	510	79.3	640	79.3	920	79.3	1790	79.3	3370	79.3	4440							6480	440
79.4	530	79.4	390	79.4	430	79.4	390	79.4	470	79.4	740	79.4	790	79.4	1880	79.4	3530	79.4	4040							6485	560
79.5	390	79.5	540	79.5	390	79.5	520	79.5	450	79.5	660	79.5	920	79.5	2010	79.5	3440	79.5	4100							6490	440
79.6	440	79.6	410	79.6	510	79.6	520	79.6	510	79.6	790	79.6	750	79.6	2000	79.6	3560	79.6	4350							6495	570
79.7	470	79.7	420	79.7	510	79.7	350	79.7	480	79.7	630	79.7	1080	79.7	1670	79.7	3240	79.7	4010							6500	450
79.8	350	79.8	440	79.8	460	79.8	470	79.8	530	79.8	740	79.8	910	79.8	1790	79.8	3120	79.8	4210							6505	590
79.9	620	79.9	450	79.9	380	79.9	440	79.9	550	79.9	860	79.9	790	79.9	1750	79.9	3220	79.9	3990							6510	580
80	520	80	430	80	460	80	360	80	460	80	640	80	890	80	1720	80	3090	80	4040							6515	490
80.1	530	80.1	500	80.1	440	80.1	540	80.1	530	80.1	760	80.1	860	80.1	1610	80.1	3350	80.1	3770							6520	530
80.2	360	80.2	530	80.2	420	80.2	500	80.2	600	80.2	730	80.2	1020	80.2	1850	80.2	3430	80.2	4360							6525	520
80.3	390	80.3	350	80.3	310	80.3	330	80.3	520	80.3	630	80.3	850	80.3	1870	80.3	2950	80.3	4160							6530	450
80.4	540	80.4	500	80.4	370	80.4	420	80.4	480	80.4	540	80.4	1010	80.4	1620	80.4	3240	80.4	4060							6535	490
80.5	410	80.5	520	80.5	500	80.5	460	80.5	490	80.5	840	80.5	890	80.5	1850	80.5	3420	80.5	4260							6540	470
80.6	420	80.6	400	80.6	620	80.6	460	80.6	510	80.6	660	80.6	970	80.6	1760	80.6	3240	80.6	4320							6545	540
80.7	440	80.7	360	80.7	410	80.7	380	80.7	540	80.7	710	80.7	940	80.7	1720	80.7	3080	80.7	4020							6550	560
80.8	450	80.8	580	80.8	500	80.8	430	80.8	480	80.8	790	80.8	910	80.8	1810	80.8	2860	80.8	3760							6555	400
80.9	430	80.9	440	80.9	390	80.9	430	80.9	540	80.9	670	80.9	1110	80.9	1900	80.9	3420	80.9	4430							6560	450
81	500	81	520	81	420	81	370	81	580	81	540	81	750	81	1940	81	3140	81	3900							6565	600
81.1	530	81.1	390	81.1	380	81.1	460	81.1	570	81.1	740	81.1	1030	81.1	1830	81.1	3300	81.1	4060							6570	520
81.2	350	81.2	600	81.2	490	81.2	550	81.2	440	81.2	600	81.2	780	81.2	1710	81.2	3190	81.2	3900							6575	410
81.3	500	81.3	440	81.3	410	81.3	430	81.3	410	81.3	550	81.3	820	81.3	1690	81.3	2980	81.3	3810							6580	370
81.4	520	81.4	500	81.4	340	81.4	450	81.4	640	81.4	870	81.4	700	81.4	1770	81.4	3240	81.4	4050							6585	430
81.5	400	81.5	550	81.5	440	81.5	420	81.5	730	81.5	610	81.5	830	81.5	1800	81.5	3080	81.5	4040							6590	330
81.6	360	81.6	400	81.6	350	81.6	410	81.6	550	81.6	690	81.6	1010	81.6	1650	81.6	3340	81.6	3990							6595	390
81.7	580	81.7	500	81.7	490	81.7	510	81.7	420	81.7	630	81.7	880	81.7	1730	81.7	3220	81.7	3810							6600	660
81.8	440	81.8	450	81.8	490	81.8	510	81.8	570	81.8	620	81.8	750	81.8	1720	81.8	3300	81.8	3940							6605	440
81.9	520	81.9	440	81.9	430	81.9	400	81.9	370	81.9	520	81.9	870	81.9	1860	81.9	3210	81.9	3860							6610	670
82	390	82	410	82	450	82	470	82	500	82	640	82	1050	82	1610	82	3040	82	3960							6615	350
82.1	600	82.1	390	82.1	540	82.1	350	82.1	490	82.1	650	82.1	950	82.1	1520	82.1	2930	82.1	4060							6620	360
82.2	490	82.2	530	82.2	470	82.2	420	82.2	550	82.2	650	82.2	850	82.2	1790	82.2	3270	82.2	4070							6625	410
82.3	260	82.3	370	82.3	430	82.3	570	82.3	550	82.3	800	82.3	780	82.3	1720	82.3	3270	82.3	3780							6630	530
82.4	410	82.4	360	82.4	470	82.4	470	82.4	450	82.4	750	82.4	1160	82.4	1670	82.4	3040	82.4	3950							6635	600
82.5	410	82.5	400	82.5	480	82.5	480	82.5	520	82.5	610	82.5	890	82.5	1900	82.5	3030	82.5	3960							6640	600
82.6	440	82.6	400	82.6	430	82.6	470	82.6	480	82.6	700	82.6	950	82.6	1840	82.6	3100	82.6	3920							6645	530
82.7	550	82.7	510	82.7	440	82.7	360	82.7	460	82.7	730	82.7	860	82.7	1730	82.7	3260	82.7	3760							6650	520
82.8	380	82.8	530	82.8	340	82.8	520	82.8	460	82.8	630	82.8	920	82.8	1630	82.8	3050	82.8	3840							6655	370
82.9	440	82.9	480	82.9	420	82.9	470	82.9	480	82.9	710	82.9	820	82.9	1940	82.9	3030	82.9	3870							6660	510
83	470	83	390	83	380	83	470	83	410	83	560	83	1120	83	1750	83	3130	83	3960							6665	670
83.1	490	83.1	420	83.1	360	83.1	460	83.1	540	83.1	750	83.1	890	83.1	1570	83.1	3160	83.1	3970							6670	600
83.2	260	83.2	540	83.2	280	83.2	450	83.2	460	83.2	580	83.2	940	83.2	1670	83.2	3310	83.2	3880							6675	580
83.3	410	83.3	400	83.3	310	83.3	510	83.3	590	83.3	540	83.3	900	83.3	1450	83.3	3060	83.3	3990							6680	410
83.4	410	83.4	460	83.4	490	83.4	450	83.4	420	83.4	660	83.4	900	83.4	1440	83.4	2770	83.4	3750							6685	380
83.5	440	83.5	620	83.5	570	83.5	580	83.5	470	83.5	800	83.5	820	83.5	1620	83.5	3020	83.5	3930							6690	470
83.6	550	83.6	370	83.6	370	83.6	420	83.6	510	83.6	520	83.6	930	83.6	1730	83.6	3380	83.6	3950							6695	420
83.7	380	83.7	420	83.7	370	83.7	400	83.7	380	83.7	710	83.7	970	83.7	1460	83.7	2900	83.7	3770							6700	350
83.8	440	83.8	540	83.8	480	83.8	370	83.8	470	83.8	770	83.8	980	83.8	1770	83.8	3270	83.8	3820							6705	400
83.9	470	83.9	400	83.9	430	83.9	490	83.9	360	83.9	570	83.9	900	83.9	1590	83.9	3010	83.9	3880							6710	470
84	470	84	440	84	480	84	490	84	520	84	760	84	920	84	1650	84	2960	84	4250							6715	420
84.1	540	84.1	550	84.1	510	84.1	330	84.1	610	84.1	650	84.1	1170	84.1	1850	84.1	3340	84.1	4070							6720	600
84.2	400	84.2	440	84.2	410	84.2	580	84.2	560	84.2	590	84.2	740	84.2	1970	84.2	3090	84.2	3980							6725	470
84.3	460	84.3	360	84.3	520	84.3	400	84.3	490	84.3	560	84.3	1160	84.3	1880	84.3	3260	84.3	4020							6730	540
84.4	620	84.4	400	84.4	480	84.4	330	84.4	520	84.4	640	84.4	720	84.4	1520	84.4	3010	84.4	3960							6735	490
84.5	490	84.5	480	84.5	390	84.5	390	84.5	430	84.5	530	84.5	920	84.5	2070	84.5	3030	84.5	3840							6740	480
84.6	260	84.6	520	84.6	430	84.6	640	84.6	530	84.6	720	84.6	800	84.6	1600	84.6	3150	84.6	4000							6745	400
84.7	410	84.7	500	84.7	470	84.7	600	84.7	560	84.7	730	84.7	940	84.7	1740	84.7	3000	84.7	3880							6750	420
84.8	410	84.8	560	84.8	440	84.8	290	84.8	370	84.8	610	84.8	830	84.8	1940	84.8	3040	84.8	3660							6755	560
84.9	440	84.9	430	84.9	480	84.9	380	84.9	540	84.9	840	84.9	1030	84.9	1430	84.9	3180	84.9	3880							6760	470
85	550	85	560	85	360	85	500	85	520	85	850	85	750	85	1600	85	2960	85	4230							6765	450
85.1	380	85.1	390	85.1	380	85.1	420	85.1	470	85.1	800	85.1	850	85.1	1630	85.1	3030	85.1	3640							6770	520
85.2	440	85.2	340	85.2	490	85.2	450	85.2	360	85.2	710	85.2	780	85.2	1620	85.2	3200	85.2	3710							6775	500
85.3	470	85.3	430	85.3	380	85.3	470	85.3	580	85.3	600	85.3	1020	85.3	1580	85.3	2980	85.3	3970							6780	630
85.4	470	85.4	440	85.4	440	85.4	450	85.4	430	85.4	740	85.4	900	85.4	1700	85.4	3130	85.4	3730							6785	430
85.5	520	85.5	410	85.5	580	85.5	530	85.5	580	85.5	680	85.5	960	85.5	2000	85.5	2610	85.5	3990							6790	450
85.6	500	85.6	340	85.6	460	85.6	360	85.6	470	85.6	610	85.6	790	85.6	1290	85.6	2860	85.6	3690							6795	550
85.7	560	85.7	520	85.7	370	85.7	500	85.7	500	85.7	730	85.7	910	85.7	1470	85.7	2980	85.7	3560							6800	490
85.8	430	85.8	360	85.8	490	85.8	460	85.8	510	85.8	610	85.8	810	85.8	1650	85.8	3140	85.8	3600							6805	550
85.9	560	85.9	410	85.9	430	85.9	420	85.9	630	85.9	750	85.9	950	85.9	1730	85.9	3150	85.9	4080							6810	420
86	390	86	360	86	470	86	450	86	520	86	830	86	1000	86	1590	86	3230	86	3820							6815	350
86.1	340	86.1	460	86.1	400	86.1	430	86.1	460	86.1	720	86.1	1020	86.1	1710	86.1	3330	86.1	3660							6820	560
86.2	430	86.2	460	86.2	490	86.2	290	86.2	450	86.2	720	86.2	680	86.2	1770	86.2	2900	86.2	3440							6825	390
86.3	440	86.3	470	86.3	440	86.3	390	86.3	530	86.3	980	86.3	930	86.3	1560	86.3	2770	86.3	3750							6830	430
86.4	410	86.4	510	86.4	410	86.4	510	86.4	440	86.4	610	86.4	930	86.4	1620	86.4	3000	86.4	3480							6835	630
86.5	340	86.5	300	86.5	410	86.5	440	86.5	550	86.5	710	86.5	1020	86.5	1640	86.5	2960	86.5	3880							6840	440
86.6	490	86.6	420	86.6	320	86.6	470	86.6	580	86.6	700	86.6	920	86.6	1900	86.6	3250	86.6	4280							6845	410
86.7	260	86.7	420	86.7	560	86.7	500	86.7	610	86.7	680	86.7	770	86.7	1690	86.7	3080	86.7	3390							6850	400
86.8	410	86.8	480	86.8	410	86.8	390	86.8	490	86.8	680	86.8	750	86.8	1590	86.8	2950	86.8	3760							6855	530
86.9	410	86.9	500	86.9	390	86.9	480	86.9	560	86.9	690	86.9	920	86.9	1450	86.9	3430	86.9	3940							6860	390
87	440	87	400	87	440	87	440	87	530	87	660	87	820	87	1630	87	3070	87	3730							6865	490
87.1	550	87.1	400	87.1	510	87.1	450	87.1	610	87.1	700	87.1	880	87.1	1810	87.1	3160	87.1	3070							6870	560
87.2	380	87.2	430	87.2	490	87.2	390	87.2	470	87.2	720	87.2	880	87.2	1770	87.2	2830	87.2	3630							6875	620
87.3	440	87.3	420	87.3	400	87.3	380	87.3	530	87.3	600	87.3	900	87.3	1550	87.3	3250	87.3	3590							6880	540
87.4	470	87.4	550	87.4	300	87.4	460	87.4	500	87.4	750	87.4	1010	87.4	1540	87.4	2780	87.4	4260							6885	560
87.5	470	87.5	400	87.5	480	87.5	540	87.5	490	87.5	640	87.5	920	87.5	1590	87.5	3090	87.5	3360							6890	470
87.6	420	87.6	350	87.6	640	87.6	420	87.6	470	87.6	790	87.6	1010	87.6	1440	87.6	2760	87.6	4270							6895	550
87.7	490	87.7	550	87.7	500	87.7	480	87.7	510	87.7	580	87.7	870	87.7	1600	87.7	2880	87.7	3260							6900	450
87.8	260	87.8	510	87.8	570	87.8	440	87.8	580	87.8	700	87.8	920	87.8	1720	87.8	3330	87.8	4250							6905	500
87.9	410	87.9	480	87.9	430	87.9	330	87.9	560	87.9	810	87.9	890	87.9	1690	87.9	2940	87.9	3890							6910	540
88	410	88	360	88	420	88	380	88	480	88	750	88	940	88	1790	88	3200	88	3770							6915	490
88.1	440	88.1	400	88.1	460	88.1	550	88.1	550	88.1	810	88.1	830	88.1	1460	88.1	2690	88.1	3830							6920	430
88.2	550	88.2	380	88.2	480	88.2	430	88.2	620	88.2	580	88.2	1010	88.2	1790	88.2	2940	88.2	4060							6925	460
88.3	380	88.3	410	88.3	540	88.3	500	88.3	560	88.3	750	88.3	910	88.3	1650	88.3	3030	88.3	3870							6930	410
88.4	440	88.4	490	88.4	510	88.4	370	88.4	460	88.4	620	88.4	900	88.4	1650	88.4	2860	88.4	3500							6935	440
88.5	470	88.5	430	88.5	600	88.5	360	88.5	540	88.5	680	88.5	980	88.5	1690	88.5	2920	88.5	3880							6940	600
88.6	470	88.6	540	88.6	410	88.6	410	88.6	460	88.6	640	88.6	900	88.6	1650	88.6	3170	88.6	3940							6945	330
88.7	510	88.7	420	88.7	350	88.7	490	88.7	390	88.7	590	88.7	880	88.7	1810	88.7	2810	88.7	3990							6950	480
88.8	480	88.8	500	88.8	500	88.8	410	88.8	360	88.8	670	88.8	880	88.8	1630	88.8	2900	88.8	3860							6955	490
88.9	360	88.9	570	88.9	460	88.9	430	88.9	490	88.9	660	88.9	810	88.9	1660	88.9	2990	88.9	3710							6960	380
89	400	89	550	89	360	89	520	89	520	89	530	89	840	89	1760	89	2990	89	3980							6965	480
89.1	380	89.1	470	89.1	440	89.1	610	89.1	440	89.1	580	89.1	850	89.1	1770	89.1	2850	89.1	3620							6970	460
89.2	410	89.2	610	89.2	520	89.2	420	89.2	440	89.2	580	89.2	1110	89.2	1540	89.2	2800	89.2	3720							6975	460
89.3	490	89.3	360	89.3	390	89.3	390	89.3	470	89.3	700	89.3	1020	89.3	1700	89.3	2760	89.3	3930							6980	350
89.4	430	89.4	460	89.4	420	89.4	420	89.4	490	89.4	800	89.4	840	89.4	1450	89.4	2830	89.4	3960							6985	490
89.5	540	89.5	390	89.5	400	89.5	440	89.5	700	89.5	750	89.5	970	89.5	1570	89.5	2920	89.5	3480							6990	410
89.6	420	89.6	360	89.6	290	89.6	510	89.6	550	89.6	790	89.6	940	89.6	1610	89.6	2990	89.6	3890							6995	460
89.7	500	89.7	440	89.7	490	89.7	330	89.7	510	89.7	670	89.7	1010	89.7	1840	89.7	2880	89.7	3810							7000	540
89.8	570	89.8	520	89.8	480	89.8	490	89.8	540	89.8	600	89.8	930	89.8	1490	89.8	2710	89.8	3360							7005	520
89.9	550	89.9	480	89.9	460	89.9	450	89.9	490	89.9	570	89.9	850	89.9	1820	89.9	2990	89.9	3730							7010	530
90	470	90	450	90	370	90	470	90	640	90	600	90	690	90	1440	90	2750	90	3600							7015	470
90.1	610	90.1	500	90.1	430	90.1	330	90.1	460	90.1	740	90.1	880	90.1	1810	90.1	2970	90.1	3760							7020	400
90.2	360	90.2	440	90.2	400	90.2	470	90.2	560	90.2	740	90.2	880	90.2	1600	90.2	2580	90.2	3680							7025	520
90.3	460	90.3	360	90.3	390	90.3	450	90.3	480	90.3	650	90.3	880	90.3	1560	90.3	3290	90.3	3700							7030	560
90.4	390	90.4	430	90.4	450	90.4	440	90.4	450	90.4	530	90.4	940	90.4	1570	90.4	2710	90.4	3780							7035	670
90.5	360	90.5	430	90.5	520	90.5	480	90.5	510	90.5	700	90.5	1000	90.5	1590	90.5	2910	90.5	3680							7040	460
90.6	440	90.6	440	90.6	470	90.6	570	90.6	400	90.6	540	90.6	980	90.6	1640	90.6	2960	90.6	3570							7045	550
90.7	520	90.7	440	90.7	450	90.7	300	90.7	600	90.7	660	90.7	820	90.7	1710	90.7	2870	90.7	4080							7050	520
90.8	480	90.8	590	90.8	530	90.8	440	90.8	430	90.8	570	90.8	850	90.8	1820	90.8	2780	90.8	3640							7055	450
90.9	450	90.9	630	90.9	450	90.9	440	90.9	380	90.9	610	90.9	900	90.9	1570	90.9	2530	90.9	3710							7060	570
91	500	91	450	91	580	91	370	91	540	91	560	91	1030	91	1630	91	3020	91	3660							7065	400
91.1	440	91.1	450	91.1	480	91.1	410	91.1	440	91.1	540	91.1	710	91.1	1590	91.1	2960	91.1	3720							7070	490
91.2	360	91.2	530	91.2	470	91.2	400	91.2	450	91.2	620	91.2	850	91.2	1440	91.2	2760	91.2	3980							7075	430
91.3	430	91.3	380	91.3	450	91.3	550	91.3	460	91.3	620	91.3	700	91.3	1460	91.3	2490	91.3	3650							7080	500
91.4	430	91.4	450	91.4	260	91.4	360	91.4	430	91.4	590	91.4	1180	91.4	1520	91.4	3030	91.4	3930							7085	430
91.5	440	91.5	510	91.5	370	91.5	470	91.5	530	91.5	610	91.5	1080	91.5	1660	91.5	2720	91.5	3660							7090	430
91.6	440	91.6	550	91.6	480	91.6	580	91.6	280	91.6	530	91.6	850	91.6	1600	91.6	2550	91.6	3300							7095	490
91.7	590	91.7	480	91.7	450	91.7	530	91.7	450	91.7	610	91.7	740	91.7	1560	91.7	2690	91.7	3390							7100	390
91.8	630	91.8	570	91.8	410	91.8	380	91.8	450	91.8	630	91.8	1100	91.8	1620	91.8	2700	91.8	3500							7105	380
91.9	450	91.9	440	91.9	490	91.9	560	91.9	520	91.9	570	91.9	830	91.9	1630	91.9	2990	91.9	3560							7110	530
92	450	92	430	92	390	92	630	92	440	92	600	92	720	92	1620	92	2890	92	3530							7115	500
92.1	530	92.1	440	92.1	430	92.1	380	92.1	520	92.1	610	92.1	790	92.1	1540	92.1	2800	92.1	3330							7120	450
92.2	380	92.2	380	92.2	430	92.2	460	92.2	670	92.2	640	92.2	990	92.2	1410	92.2	2690	92.2	3710							7125	450
92.3	450	92.3	530	92.3	500	92.3	460	92.3	460	92.3	650	92.3	1010	92.3	1590	92.3	2720	92.3	3500							7130	430
92.4	510	92.4	520	92.4	430	92.4	270	92.4	420	92.4	790	92.4	850	92.4	1810	92.4	2990	92.4	3720							7135	550
92.5	550	92.5	380	92.5	570	92.5	550	92.5	350	92.5	820	92.5	760	92.5	1760	92.5	2540	92.5	3890							7140	470
92.6	480	92.6	590	92.6	400	92.6	570	92.6	540	92.6	590	92.6	930	92.6	1590	92.6	2840	92.6	3940							7145	510
92.7	570	92.7	550	92.7	410	92.7	390	92.7	460	92.7	560	92.7	820	92.7	1470	92.7	2680	92.7	3490							7150	460
92.8	440	92.8	490	92.8	390	92.8	460	92.8	500	92.8	630	92.8	910	92.8	1480	92.8	2910	92.8	3400							7155	460
92.9	430	92.9	540	92.9	480	92.9	400	92.9	490	92.9	590	92.9	680	92.9	1690	92.9	2740	92.9	3900							7160	410
93	440	93	530	93	380	93	450	93	480	93	700	93	760	93	1900	93	2590	93	3670							7165	510
93.1	380	93.1	460	93.1	380	93.1	530	93.1	540	93.1	530	93.1	1030	93.1	1640	93.1	2890	93.1	3640							7170	370
93.2	530	93.2	340	93.2	490	93.2	400	93.2	460	93.2	550	93.2	770	93.2	1690	93.2	2920	93.2	3660							7175	340
93.3	520	93.3	450	93.3	550	93.3	440	93.3	500	93.3	620	93.3	930	93.3	1700	93.3	2890	93.3	3040							7180	490
93.4	380	93.4	440	93.4	590	93.4	430	93.4	560	93.4	710	93.4	930	93.4	1590	93.4	2850	93.4	3790							7185	440
93.5	590	93.5	380	93.5	470	93.5	510	93.5	560	93.5	690	93.5	840	93.5	1590	93.5	2680	93.5	3540							7190	560
93.6	550	93.6	470	93.6	360	93.6	500	93.6	470	93.6	680	93.6	1030	93.6	1800	93.6	2780	93.6	3740							7195	410
93.7	490	93.7	390	93.7	450	93.7	580	93.7	420	93.7	690	93.7	850	93.7	1510	93.7	2750	93.7	3430							7200	450
93.8	540	93.8	460	93.8	460	93.8	420	93.8	540	93.8	470	93.8	1020	93.8	1450	93.8	2940	93.8	3530							7205	350
93.9	530	93.9	440	93.9	470	93.9	460	93.9	340	93.9	660	93.9	870	93.9	1470	93.9	2900	93.9	3660							7210	560
94	460	94	370	94	420	94	410	94	610	94	620	94	830	94	1670	94	2540	94	3660							7215	440
94.1	340	94.1	320	94.1	470	94.1	510	94.1	390	94.1	370	94.1	950	94.1	1720	94.1	2520	94.1	3640							7220	540
94.2	450	94.2	400	94.2	390	94.2	440	94.2	470	94.2	760	94.2	850	94.2	1790	94.2	2820	94.2	3380							7225	550
94.3	440	94.3	380	94.3	650	94.3	360	94.3	350	94.3	730	94.3	860	94.3	1610	94.3	2800	94.3	3660							7230	580
94.4	380	94.4	380	94.4	340	94.4	410	94.4	450	94.4	620	94.4	790	94.4	1790	94.4	3110	94.4	3300							7235	450
94.5	470	94.5	400	94.5	450	94.5	490	94.5	460	94.5	610	94.5	1050	94.5	1500	94.5	2590	94.5	3340							7240	530
94.6	390	94.6	450	94.6	440	94.6	420	94.6	560	94.6	760	94.6	850	94.6	1590	94.6	2760	94.6	3480							7245	450
94.7	460	94.7	420	94.7	320	94.7	380	94.7	530	94.7	610	94.7	840	94.7	1410	94.7	2440	94.7	3300							7250	380
94.8	440	94.8	560	94.8	570	94.8	440	94.8	530	94.8	530	94.8	750	94.8	1840	94.8	2700	94.8	2910							7255	440
94.9	370	94.9	370	94.9	440	94.9	420	94.9	320	94.9	690	94.9	890	94.9	1570	94.9	2820	94.9	3400							7260	440
95	320	95	400	95	440	95	540	95	540	95	550	95	920	95	1520	95	2740	95	3760							7265	450
95.1	400	95.1	490	95.1	490	95.1	560	95.1	490	95.1	670	95.1	880	95.1	1340	95.1	2490	95.1	3840							7270	510
95.2	380	95.2	460	95.2	440	95.2	340	95.2	430	95.2	530	95.2	800	95.2	1470	95.2	2930	95.2	3450							7275	460
95.3	380	95.3	430	95.3	440	95.3	320	95.3	570	95.3	730	95.3	770	95.3	1510	95.3	2660	95.3	3580							7280	450
95.4	400	95.4	420	95.4	430	95.4	480	95.4	470	95.4	660	95.4	860	95.4	1510	95.4	2990	95.4	3370							7285	480
95.5	450	95.5	360	95.5	280	95.5	470	95.5	440	95.5	550	95.5	720	95.5	1520	95.5	2610	95.5	3550							7290	410
95.6	420	95.6	470	95.6	380	95.6	510	95.6	450	95.6	680	95.6	810	95.6	1360	95.6	2600	95.6	3290							7295	460
95.7	560	95.7	540	95.7	440	95.7	450	95.7	400	95.7	690	95.7	740	95.7	1540	95.7	2670	95.7	3690							7300	330
95.8	370	95.8	430	95.8	480	95.8	390	95.8	510	95.8	690	95.8	950	95.8	1310	95.8	2760	95.8	2810							7305	420
95.9	400	95.9	390	95.9	490	95.9	460	95.9	430	95.9	680	95.9	950	95.9	1500	95.9	2530	95.9	3580							7310	300
96	490	96	450	96	440	96	540	96	580	96	610	96	910	96	1470	96	3080	96	3610							7315	460
96.1	460	96.1	420	96.1	510	96.1	450	96.1	380	96.1	620	96.1	840	96.1	1450	96.1	2690	96.1	3520							7320	490
96.2	430	96.2	440	96.2	460	96.2	560	96.2	570	96.2	620	96.2	830	96.2	1620	96.2	2740	96.2	3290							7325	360
96.3	420	96.3	360	96.3	370	96.3	530	96.3	480	96.3	580	96.3	960	96.3	1670	96.3	2760	96.3	3350							7330	320
96.4	360	96.4	370	96.4	390	96.4	550	96.4	450	96.4	840	96.4	880	96.4	1560	96.4	2520	96.4	3400							7335	480
96.5	470	96.5	400	96.5	430	96.5	500	96.5	460	96.5	740	96.5	730	96.5	1700	96.5	2670	96.5	3150							7340	350
96.6	540	96.6	490	96.6	560	96.6	440	96.6	540	96.6	710	96.6	1100	96.6	1310	96.6	2620	96.6	3520							7345	490
96.7	430	96.7	410	96.7	430	96.7	530	96.7	420	96.7	500	96.7	900	96.7	1380	96.7	2800	96.7	3460							7350	500
96.8	390	96.8	430	96.8	530	96.8	510	96.8	590	96.8	480	96.8	1160	96.8	1870	96.8	2630	96.8	3190							7355	420
96.9	450	96.9	490	96.9	460	96.9	440	96.9	410	96.9	590	96.9	820	96.9	1290	96.9	2440	96.9	3570							7360	420
97	420	97	330	97	520	97	450	97	510	97	640	97	900	97	1390	97	2670	97	3290							7365	480
97.1	440	97.1	630	97.1	400	97.1	500	97.1	450	97.1	590	97.1	910	97.1	1570	97.1	2390	97.1	3310							7370	490
97.2	360	97.2	470	97.2	400	97.2	400	97.2	540	97.2	650	97.2	800	97.2	1540	97.2	2780	97.2	3350							7375	640
97.3	370	97.3	370	97.3	400	97.3	390	97.3	480	97.3	560	97.3	930	97.3	1520	97.3	2780	97.3	3260							7380	590
97.4	400	97.4	480	97.4	330	97.4	380	97.4	300	97.4	570	97.4	670	97.4	1660	97.4	2720	97.4	3490							7385	510
97.5	490	97.5	490	97.5	390	97.5	480	97.5	560	97.5	710	97.5	680	97.5	1570	97.5	2820	97.5	3270							7390	520
97.6	410	97.6	460	97.6	350	97.6	400	97.6	610	97.6	640	97.6	790	97.6	1460	97.6	2460	97.6	3290							7395	490
97.7	430	97.7	520	97.7	360	97.7	500	97.7	550	97.7	710	97.7	860	97.7	1550	97.7	2680	97.7	3610							7400	440
97.8	490	97.8	530	97.8	360	97.8	530	97.8	460	97.8	570	97.8	820	97.8	1510	97.8	3030	97.8	3750							7405	570
97.9	330	97.9	380	97.9	520	97.9	550	97.9	510	97.9	540	97.9	810	97.9	1660	97.9	2660	97.9	3730							7410	510
98	630	98	360	98	430	98	330	98	560	98	500	98	780	98	1610	98	2540	98	3480							7415	440
98.1	470	98.1	510	98.1	530	98.1	530	98.1	550	98.1	590	98.1	730	98.1	1500	98.1	2710	98.1	3270							7420	420
98.2	370	98.2	430	98.2	500	98.2	390	98.2	550	98.2	690	98.2	820	98.2	1440	98.2	2240	98.2	3120							7425	370
98.3	480	98.3	480	98.3	390	98.3	480	98.3	610	98.3	640	98.3	740	98.3	1600	98.3	2400	98.3	3310							7430	500
98.4	490	98.4	370	98.4	510	98.4	340	98.4	460	98.4	740	98.4	870	98.4	1490	98.4	2700	98.4	3430							7435	660
98.5	460	98.5	470	98.5	520	98.5	530	98.5	500	98.5	680	98.5	750	98.5	1750	98.5	2850	98.5	3130							7440	450
98.6	520	98.6	470	98.6	670	98.6	380	98.6	480	98.6	600	98.6	940	98.6	1390	98.6	2660	98.6	3490							7445	520
98.7	530	98.7	510	98.7	440	98.7	340	98.7	480	98.7	550	98.7	890	98.7	1580	98.7	2480	98.7	3230							7450	370
98.8	380	98.8	380	98.8	390	98.8	490	98.8	490	98.8	690	98.8	900	98.8	1540	98.8	2450	98.8	3040							7455	440
98.9	360	98.9	440	98.9	320	98.9	440	98.9	440	98.9	510	98.9	710	98.9	1450	98.9	2540	98.9	3090							7460	390
99	510	99	410	99	390	99	490	99	320	99	550	99	820	99	1490	99	2630	99	3220							7465	420
99.1	430	99.1	470	99.1	390	99.1	510	99.1	460	99.1	620	99.1	810	99.1	1340	99.1	2530	99.1	3340							7470	400
99.2	480	99.2	490	99.2	490	99.2	460	99.2	540	99.2	590	99.2	900	99.2	1500	99.2	2490	99.2	3320							7475	410
99.3	370	99.3	420	99.3	460	99.3	480	99.3	620	99.3	610	99.3	830	99.3	1450	99.3	2580	99.3	3400							7480	440
99.4	470	99.4	420	99.4	540	99.4	250	99.4	390	99.4	560	99.4	920	99.4	1570	99.4	2610	99.4	3360							7485	460
99.5	470	99.5	420	99.5	440	99.5	430	99.5	550	99.5	600	99.5	830	99.5	1490	99.5	2800	99.5	3270							7490	350
99.6	510	99.6	440	99.6	330	99.6	350	99.6	470	99.6	540	99.6	880	99.6	1530	99.6	2750	99.6	3380							7495	530
99.7	380	99.7	470	99.7	440	99.7	450	99.7	510	99.7	620	99.7	750	99.7	1440	99.7	2620	99.7	3290							7500	430
99.8	440	99.8	420	99.8	390	99.8	370	99.8	480	99.8	560	99.8	910	99.8	1510	99.8	2540	99.8	3420							7505	540
99.9	410	99.9	430	99.9	420	99.9	450	99.9	520	99.9	610	99.9	790	99.9	1480	99.9	2710	99.9	3370							7510	480
100	470	100	450	100	370	100	360	100	430	100	590	100	830	100	1530	100	2630	100	3410							7515	500
																										7520	370
																										7525	760
																									3rd PSPL	7530	20870
																										7535	17310
																										7540	15350
																										7545	13340
																										7550	10010
																										7555	8560
																										7560	7310
																										7565	5400
																										7570	4080
																										7575	3820
																										7580	2880
																										7585	1800
																										7590	1600
																										7595	1500
																										7600	1340
																										7605	1450
																										7610	1430
																										7615	1240
																										7620	1200
																										7625	1110
																										7630	1360
																										7635	1340
																										7640	1140
																										7645	1140
																										7650	1060
																										7655	1000
																										7660	770
																										7665	950
																										7670	970
																										7675	1150
																										7680	1250
																										7685	930
																										7690	910
																										7695	910
																										7700	980
																										7705	860
																										7710	800
																										7715	950
																										7720	770
																										7725	840
																										7730	1100
																										7735	850
																										7740	950
																										7745	1230
																										7750	690
																										7755	820
																										7760	750
																										7765	880
																										7770	930
																										7775	830
																										7780	830
																										7785	920
																										7790	810
																										7795	850
																										7800	740
																										7805	830
																										7810	710
																										7815	720
																										7820	780
																										7825	720
																										7830	670
																										7835	830
																										7840	710
																										7845	900
																										7850	550
																										7855	640
																										7860	780
																										7865	660
																										7870	880
																										7875	620
																										7880	530
																										7885	720
																										7890	630
																										7895	640
																										7900	650
																										7905	780
																										7910	740
																										7915	700
																										7920	770
																										7925	680
																										7930	660
																										7935	590
																										7940	610
																										7945	620
																										7950	650
																										7955	410
																										7960	820
																										7965	620
																										7970	530
																										7975	690
																										7980	670
																										7985	540
																										7990	770
																										7995	660
																										8000	570
																										8005	700
																										8010	590
																										8015	620
																										8020	670
																										8025	800
																										8030	610
																										8035	600
																										8040	520
																										8045	770
																										8050	590
																										8055	570
																										8060	500
																										8065	560
																										8070	510
																										8075	540
																										8080	470
																										8085	660
																										8090	720
																										8095	570
																										8100	580
																										8105	590
																										8110	610
																										8115	530
																										8120	550
																										8125	450
																										8130	470
																										8135	540
																										8140	580
																										8145	500
																										8150	610
																										8155	560
																										8160	690
																										8165	580
																										8170	590
																										8175	470
																										8180	480
																										8185	660
																										8190	560
																										8195	550
																										8200	560
																										8205	490
																										8210	570
																										8215	570
																										8220	610
																										8225	450
																										8230	570
																										8235	580
																										8240	560
																										8245	540
																										8250	560
																										8255	640
																										8260	700
																										8265	450
																										8270	470
																										8275	630
																										8280	500
																										8285	630
																										8290	530
																										8295	550
																										8300	470
																										8305	530
																										8310	480
																										8315	450
																										8320	510
																										8325	610
																										8330	510
																										8335	700
																										8340	550
																										8345	660
																										8350	520
																										8355	630
																										8360	500
																										8365	500
																										8370	540
																										8375	410
																										8380	450
																										8385	610
																										8390	590
																										8395	520
																										8400	580
																										8405	520
																										8410	530
																										8415	450
																										8420	490
																										8425	640
																										8430	530
																										8435	490
																										8440	590
																										8445	520
																										8450	600
																										8455	480
																										8460	370
																										8465	380
																										8470	560
																										8475	360
																										8480	460
																										8485	480
																										8490	720
																										8495	530
																										8500	650
																										8505	510
																										8510	590
																										8515	630
																										8520	410
																										8525	470
																										8530	590
																										8535	450
																										8540	510
																										8545	470
																										8550	600
																										8555	750
																										8560	540
																										8565	580
																										8570	560
																										8575	490
																										8580	480
																										8585	570
																										8590	500
																										8595	610
																										8600	560
																										8605	490
																										8610	490
																										8615	510
																										8620	490
																										8625	510
																										8630	580
																										8635	520
																										8640	470
																										8645	640
																										8650	400
																										8655	450
																										8660	560
																										8665	540
																										8670	580
																										8675	660
																										8680	420
																										8685	410
																										8690	590
																										8695	680
																										8700	500
																										8705	460
																										8710	470
																										8715	310
																										8720	400
																										8725	320
																										8730	450
																										8735	370
																										8740	500
																										8745	550
																										8750	490
																										8755	320
																										8760	410
																										8765	440
																										8770	560
																										8775	560
																										8780	470
																										8785	380
																										8790	430
																										8795	480
																										8800	510
																										8805	650
																										8810	510
																										8815	430
																										8820	460
																										8825	570
																										8830	460
																										8835	400
																										8840	420
																										8845	350
																										8850	400
																										8855	470
																										8860	590
																										8865	400
																										8870	500
																										8875	400
																										8880	440
																										8885	530
																										8890	570
																										8895	470
																										8900	530
																										8905	650
																										8910	400
																										8915	390
																										8920	470
																										8925	460
																										8930	550
																										8935	470
																										8940	540
																										8945	540
																										8950	350
																										8955	570
																										8960	530
																										8965	470
																										8970	360
																										8975	550
																										8980	360
																										8985	740
																										8990	620
																										8995	500
																										9000	460
																										9005	430
																										9010	530
																										9015	460
																										9020	320
																										9025	460
																										9030	450
																										9035	610
																										9040	590
																										9045	450
																										9050	440
																										9055	490
																										9060	410
																										9065	370
																										9070	500
																										9075	600
																										9080	360
																										9085	520
																										9090	430
																										9095	500
																										9100	390
																										9105	680
																										9110	590
																										9115	360
																										9120	300
																										9125	400
																										9130	530
																										9135	490
																										9140	550
																										9145	460
																										9150	420
																										9155	430
																										9160	450
																										9165	510
																										9170	450
																										9175	390
																										9180	380
																										9185	570
																										9190	650
																										9195	540
																										9200	530
																										9205	470
																										9210	430
																										9215	450
																										9220	550
																										9225	390
																										9230	590
																										9235	450
																										9240	470
																										9245	510
																										9250	360
																										9255	450
																										9260	430
																										9265	450
																										9270	450
																										9275	500
																										9280	440
																										9285	540
																										9290	430
																										9295	360
																										9300	440
																										9305	410
																										9310	380
																										9315	430
																										9320	480
																										9325	480
																										9330	550
																										9335	390
																										9340	610
																										9345	580
																										9350	400
																										9355	400
																										9360	530
																										9365	440
																										9370	560
																										9375	450
																										9380	390
																										9385	540
																										9390	420
																										9395	540
																										9400	470
																										9405	370
																										9410	490
																										9415	670
																										9420	510
																										9425	520
																										9430	410
																										9435	410
																										9440	560
																										9445	430
																										9450	310
																										9455	440
																										9460	460
																										9465	460
																										9470	510
																										9475	480
																										9480	490
																										9485	540
																										9490	370
																										9495	400
																										9500	370
																										9505	430
																										9510	460
																										9515	460
																										9520	420
																										9525	340
																										9530	600
																										9535	550
																										9540	450
																										9545	570
																										9550	480
																										9555	530
																										9560	490
																										9565	400
																										9570	470
																										9575	480
																										9580	400
																										9585	480
																										9590	390
																										9595	440
																										9600	360
																										9605	500
																										9610	400
																										9615	510
																										9620	320
																										9625	360
																										9630	470
																										9635	390
																										9640	430
																										9645	340
																										9650	490
																										9655	390
																										9660	570
																										9665	350
																										9670	420
																										9675	460
																										9680	490
																										9685	580
																										9690	440
																										9695	420
																										9700	480
																										9705	360
																										9710	420
																										9715	550
																										9720	450
																										9725	520
																										9730	460
																										9735	510
																										9740	380
																										9745	400
																										9750	310
																										9755	430
																										9760	470
																										9765	450
																										9770	330
																										9775	350
																										9780	400
																										9785	440
																										9790	500
																										9795	570
																										9800	360
																										9805	490
																										9810	440
																										9815	450
																										9820	430
																										9825	350
																										9830	380
																										9835	450
																										9840	410
																										9845	480
																										9850	370
																										9855	550
																										9860	580
																										9865	390
																										9870	440
																										9875	470
																										9880	550
																										9885	400
																										9890	410
																										9895	410
																										9900	380
																										9905	560
																										9910	350
																										9915	430
																										9920	430
																										9925	460
																										9930	390
																										9935	450
																										9940	330
																										9945	450
																										9950	410
																										9955	350
																										9960	420
																										9965	410
																										9970	500
																										9975	420
																										9980	470
[truncated: 8,204 more rows]

## Sheet: Supplementary Figure 1
Fig. S1
XRD of Ca2Al2SiO7:Pr3+				Standard data of Ca2Al2SiO7 (JCPDS #35-0755)
2θ(°)	Intensity			2θ(°)	Intensity
10.025	50			10.025	0
10.075	56.0595			10.075	0
10.125	77.3777			10.125	0
10.175	52.6958			10.175	0
10.225	50			10.225	0
10.275	50			10.275	0
10.325	58.6489			10.325	0
10.375	57.9662			10.375	0
10.425	58.2833			10.425	0
10.475	50			10.475	0
10.525	54.9164			10.525	0
10.575	52.2326			10.575	0
10.625	53.5484			10.625	0
10.675	59.8638			10.675	0
10.725	52.1789			10.725	0
10.775	54.4936			10.775	0
10.825	50			10.825	0
10.875	67.1217			10.875	0
10.925	50.4351			10.925	0
10.975	50			10.975	0
11.025	54.0604			11.025	0
11.075	62.3723			11.075	0
11.125	50			11.125	0
11.175	55.9944			11.175	0
11.225	71.3046			11.225	0
11.275	50			11.275	0
11.325	58.9232			11.325	0
11.375	51.2315			11.375	0
11.425	50			11.425	0
11.475	50			11.475	0
11.525	50			11.525	0
11.575	50			11.575	0
11.625	53.763			11.625	0
11.675	51.0671			11.675	0
11.725	60.3704			11.725	0
11.775	57.6729			11.775	0
11.825	50			11.825	0
11.875	57.2754			11.875	0
11.925	58.5753			11.925	0
11.975	54.8744			11.975	0
12.025	50			12.025	0
12.075	50			12.075	0
12.125	50			12.125	0
12.175	50.0615			12.175	0
12.225	50			12.225	0
12.275	58.6492			12.275	0
12.325	59.9416			12.325	0
12.375	50			12.375	0
12.425	50			12.425	0
12.475	58.8122			12.475	0
12.525	52.1002			12.525	0
12.575	50			12.575	0
12.625	60.6729			12.625	0
12.675	51.9574			12.675	0
12.725	60.2408			12.725	0
12.775	52.5231			12.775	0
12.825	53.8041			12.825	0
12.875	50			12.875	0
12.925	53.3626			12.925	0
12.975	50			12.975	0
13.025	50			13.025	0
13.075	52.1912			13.075	0
13.125	50			13.125	0
13.175	52.7374			13.175	0
13.225	61.0087			13.225	0
13.275	59.2787			13.275	0
13.325	50			13.325	0
13.375	50			13.375	0
13.425	50			13.425	0
13.475	50			13.475	0
13.525	50			13.525	0
13.575	53.8719			13.575	0
13.625	54.1329			13.625	0
13.675	57.3926			13.675	0
13.725	50			13.725	0
13.775	50			13.775	0
13.825	50			13.825	0
13.875	50			13.875	0
13.925	50			13.925	0
13.975	50			13.975	0
14.025	50			14.025	0
14.075	60.4219			14.075	0
14.125	50			14.125	0
14.175	57.9155			14.175	0
14.225	61.1602			14.225	0
14.275	50			14.275	0
14.325	58.6455			14.325	0
14.375	50			14.375	0
14.425	50			14.425	0
14.475	53.3627			14.475	0
14.525	58.5989			14.525	0
14.575	50			14.575	0
14.625	50.0669			14.625	0.06238
14.675	50			14.675	0.09786
14.725	55.5291			14.725	0.10418
14.775	50			14.775	0.11113
14.825	50			14.825	0.1188
14.875	52.2113			14.875	0.1273
14.925	57.4357			14.925	0.13673
14.975	55.6585			14.975	0.14726
15.025	50			15.025	0.15905
15.075	51.0998			15.075	0.17231
15.125	53.3181			15.125	0.1873
15.175	50			15.175	0.20433
15.225	60.7501			15.225	0.22379
15.275	50			15.275	0.24616
15.325	53.1759			15.325	0.27206
15.375	50.3866			15.375	0.30226
15.425	50			15.425	0.33778
15.475	50.8033			15.475	0.37993
15.525	50			15.525	0.43047
15.575	56.214			15.575	0.49177
15.625	51.4171			15.625	0.56711
15.675	50			15.675	0.6611
15.725	50			15.725	0.78042
15.775	50			15.775	0.935
15.825	52.2151			15.825	1.19307
15.875	50			15.875	1.50317
15.925	50			15.925	1.90452
15.975	54.7985			15.975	2.4952
16.025	63.9901			16.025	3.42175
16.075	72.1804			16.075	5.10758
16.125	83.3693			16.125	9.33498
16.175	139.557			16.175	21.9098
16.225	190.743			16.225	50.5043
16.275	167.928			16.275	83.2001
16.325	104.111			16.325	77.6883
16.375	65.2933			16.375	43.6307
16.425	52.4741			16.425	18.6508
16.475	60.6536			16.475	8.33683
16.525	50			16.525	4.83463
16.575	54.0086			16.575	3.37282
16.625	52.1842			16.625	2.56204
16.675	50			16.675	2.05699
16.725	52.5316			16.725	1.73114
16.775	50			16.775	1.52137
16.825	57.8739			16.825	1.39356
16.875	51.0432			16.875	1.32961
16.925	56.2113			16.925	1.32157
16.975	53.3782			16.975	1.36944
17.025	53.5439			17.025	1.4812
17.075	50			17.075	1.67556
17.125	50			17.125	1.9885
17.175	58.0337			17.175	2.48875
17.225	65.1947			17.225	3.32617
17.275	79.3544			17.275	4.99667
17.325	93.5131			17.325	9.58808
17.375	125.671			17.375	22.879
17.425	151.827			17.425	49.5936
17.475	106.982			17.475	71.778
17.525	63.1363			17.525	58.7889
17.575	52.2893			17.575	30.4975
17.625	50			17.625	12.8335
17.675	56.5921			17.675	5.99662
17.725	50			17.725	3.61337
17.775	57.8906			17.775	2.52886
17.825	52.0382			17.825	1.88875
17.875	50			17.875	1.46832
17.925	50			17.925	1.17674
17.975	50			17.975	0.9662
18.025	50.6185			18.025	0.75276
18.075	50			18.075	0.60755
18.125	50			18.125	0.51748
18.175	50.0428			18.175	0.44599
18.225	57.1822			18.225	0.38832
18.275	52.3206			18.275	0.34113
18.325	50			18.325	0.30204
18.375	56.5943			18.375	0.26928
18.425	50			18.425	0.24157
18.475	50			18.475	0.21793
18.525	51.9974			18.525	0.19759
18.575	53.1297			18.575	0.17996
18.625	50			18.625	0.16459
18.675	50			18.675	0.15111
18.725	50			18.725	0.13921
18.775	51.6493			18.775	0.12867
18.825	56.7767			18.825	0.11928
18.875	56.9032			18.875	0.11088
18.925	54.0287			18.925	0.10334
18.975	50			18.975	0.09654
19.025	52.2768			19.025	0.09039
19.075	53.3994			19.075	0.08481
19.125	50			19.125	0.07973
19.175	51.6418			19.175	0.07509
19.225	51.7615			19.225	0.02442
19.275	60.8804			19.275	0
19.325	55.9982			19.325	0.02203
19.375	55.1152			19.375	0.03442
19.425	52.2312			19.425	0.03667
19.475	61.3463			19.475	0.03914
19.525	50			19.525	0.04188
19.575	50			19.575	0.04491
19.625	50			19.625	0.04828
19.675	50			19.675	0.05205
19.725	56.9078			19.725	0.05627
19.775	50.0174			19.775	0.06103
19.825	50.1261			19.825	0.06643
19.875	50.2339			19.875	0.07256
19.925	50			19.925	0.07959
19.975	53.4467			19.975	0.08769
20.025	53.5518			20.025	0.0971
20.075	56.656			20.075	0.10809
20.125	50			20.125	0.12106
20.175	59.8618			20.175	0.13651
20.225	50			20.225	0.15511
20.275	52.0641			20.275	0.17777
20.325	50			20.325	0.20577
20.375	50			20.375	0.24091
20.425	51.361			20.425	0.28585
20.475	56.4583			20.475	0.34455
20.525	50			20.525	0.42323
20.575	50			20.575	0.53199
20.625	58.745			20.625	0.68814
20.675	54.8389			20.675	0.92355
20.725	51.932			20.725	1.30993
20.775	64.0242			20.775	2.10143
20.825	86.1156			20.825	4.33135
20.875	104.206			20.875	10.4996
20.925	121.296			20.925	21.7502
20.975	92.385			20.975	28.9076
21.025	79.4732			21.025	22.6385
21.075	56.5606			21.075	11.6724
21.125	58.6472			21.125	4.94768
21.175	50			21.175	2.32123
21.225	53.8181			21.225	1.39076
21.275	52.9024			21.275	0.96525
21.325	50			21.325	0.71423
21.375	50			21.375	0.54956
21.425	55.1506			21.425	0.43561
21.475	57.2318			21.475	0.36845
21.525	50.3123			21.525	0.31582
21.575	52.392			21.575	0.27085
21.625	50			21.625	0.23626
21.675	54.5493			21.675	0.20929
21.725	52.6269			21.725	0.18807
21.775	50			21.775	0.17128
21.825	50			21.825	0.15802
21.875	53.8552			21.875	0.14763
21.925	50			21.925	0.13964
21.975	58.0039			21.975	0.13372
22.025	50			22.025	0.12964
22.075	50			22.075	0.12727
22.125	50			22.125	0.12655
22.175	54.2929			22.175	0.12749
22.225	55.3634			22.225	0.13017
22.275	52.4333			22.275	0.13477
22.325	56.5025			22.325	0.32497
22.375	50.5711			22.375	0.43654
22.425	50			22.425	0.46758
22.475	50			22.475	0.50451
22.525	50.7728			22.525	0.54882
22.575	50			22.575	0.60267
22.625	53.9041			22.625	0.66922
22.675	50			22.675	0.75337
22.725	57.0329			22.725	0.84399
22.775	50			22.775	0.98381
22.825	50			22.825	1.19692
22.875	55.2214			22.875	1.53192
22.925	56.283			22.925	2.21064
22.975	54.344			22.975	4.08115
23.025	73.4045			23.025	8.87246
23.075	96.4643			23.075	16.5549
23.125	70.5235			23.125	19.7948
23.175	66.5822			23.175	15.0036
23.225	53.6403			23.225	8.2489
23.275	51.6978			23.275	4.42824
23.325	50.7547			23.325	3.1084
23.375	50.811			23.375	2.83021
23.425	50			23.425	2.92348
23.475	50.922			23.475	3.22897
23.525	50			23.525	3.74158
23.575	56.0307			23.575	4.51526
23.625	71.0842			23.625	5.6665
23.675	70.1372			23.675	7.42
23.725	100.19			23.725	10.2611
23.775	112.241			23.775	15.7675
23.825	233.293			23.825	30.5337
23.875	489.343			23.875	72.8937
23.925	648.394			23.925	158.813
23.975	595.443			23.975	234.927
24.025	343.493			24.025	207.663
24.075	134.541			24.075	121.299
24.125	84.5892			24.125	53.8861
24.175	66.6367			24.175	23.9991
24.225	59.6837			24.225	13.377
24.275	55.7302			24.275	9.00099
24.325	56.7762			24.325	6.5799
24.375	51.8216			24.375	5.02977
24.425	64.8665			24.425	3.9722
24.475	55.9109			24.475	3.21954
24.525	55.9549			24.525	2.66571
24.575	55.9982			24.575	2.24699
24.625	59.0411			24.625	1.92331
24.675	50			24.675	1.66848
24.725	52.1254			24.725	1.46484
24.775	50			24.775	1.30014
24.825	53.2077			24.825	1.16572
24.875	63.2482			24.875	1.04284
24.925	50.2881			24.925	0.94632
24.975	50			24.975	0.87256
25.025	57.3665			25.025	0.81251
25.075	50			25.075	0.76447
25.125	53.443			25.125	0.72741
25.175	53.4805			25.175	0.7008
25.225	54.5176			25.225	0.68472
25.275	55.5542			25.275	0.67992
25.325	50.5903			25.325	0.68801
25.375	54.626			25.375	0.71189
25.425	50			25.425	0.75641
25.475	53.696			25.475	0.82977
25.525	50			25.525	0.94609
25.575	62.7641			25.575	1.13108
25.625	50			25.625	1.43846
25.675	54.8305			25.675	2.03646
25.725	63.863			25.725	3.46853
25.775	110.895			25.775	8.02683
25.825	123.927			25.825	17.7405
25.875	134.958			25.875	27.1452
25.925	106.989			25.925	25.0109
25.975	76.0192			25.975	15.5443
26.025	58.0492			26.025	7.14869
26.075	52.0787			26.075	3.14196
26.125	53.1079			26.125	1.68156
26.175	58.1366			26.175	1.10457
26.225	50			26.225	0.79854
26.275	50			26.275	0.60538
26.325	51.2205			26.325	0.47446
26.375	50.2477			26.375	0.38168
26.425	52.2745			26.425	0.3136
26.475	58.3009			26.475	0.26219
26.525	51.3269			26.525	0.22243
26.575	50			26.575	0.19106
26.625	50			26.625	0.16588
26.675	50			26.675	0.14536
26.725	50			26.725	0.12842
26.775	50.4516			26.775	0.11427
26.825	61.4755			26.825	0.10234
26.875	50			26.875	0.09218
26.925	50			26.925	0.08346
26.975	58.545			26.975	0.07592
27.025	50			27.025	0.06936
27.075	50			27.075	0.06361
27.125	50			27.125	0.05855
27.175	50.633			27.175	0.05407
27.225	50			27.225	0.05009
27.275	50			27.275	0.04652
27.325	50			27.325	0.04333
27.375	51.7159			27.375	0.04045
27.425	50			27.425	0.03785
27.475	50			27.475	0.24566
27.525	52.7749			27.525	0.359
27.575	50			27.575	0.3782
27.625	50			27.625	0.38045
27.675	50			27.675	0.39578
27.725	50			27.725	0.42425
27.775	50			27.775	0.45591
27.825	55.8851			27.825	0.49125
27.875	55.9025			27.875	0.53087
27.925	50.9196			27.925	0.57547
27.975	55.9365			27.975	0.62593
28.025	50			28.025	0.68333
28.075	50			28.075	0.74899
28.125	55.9856			28.125	0.82459
28.175	51.0015			28.175	0.91223
28.225	56.0172			28.225	1.0146
28.275	52.0326			28.275	1.13521
28.325	50.0479			28.325	1.27864
28.375	56.063			28.375	1.45102
28.425	50			28.425	1.6607
28.475	50			28.475	1.91924
28.525	54.1076			28.525	2.24303
28.575	50			28.575	2.65595
28.625	52.1371			28.625	3.19381
28.675	50			28.675	3.91228
28.725	55.1666			28.725	4.90159
28.775	59.1814			28.775	6.31547
28.825	62.1962			28.825	8.43533
28.875	80.2112			28.875	11.884
28.925	134.226			28.925	18.8271
28.975	265.242			28.975	38.0846
29.025	443.257			29.025	91.2632
29.075	704.273			29.075	189.576
29.125	545.289			29.125	257.814
29.175	423.305			29.175	221.162
29.225	188.321			29.225	135.231
29.275	84.338			29.275	62.5645
29.325	72.355			29.325	27.986
29.375	59.3725			29.375	15.2308
29.425	50.3903			29.425	10.1023
29.475	50			29.475	7.34505
29.525	52.4273			29.525	5.59194
29.575	55.4465			29.575	4.39766
29.625	58.4662			29.625	3.54782
29.675	53.4864			29.675	2.92196
29.725	50			29.725	3.45896
29.775	52.5284			29.775	3.15484
29.825	52.5503			29.825	3.45156
29.875	51.5728			29.875	3.32719
29.925	50			29.925	3.25695
29.975	50.6199			29.975	3.23251
30.025	56.6444			30.025	3.24854
30.075	57.6697			30.075	3.30188
30.125	50			30.125	3.39117
30.175	52.7226			30.175	3.5165
30.225	50			30.225	3.67935
30.275	50			30.275	3.88259
30.325	52.808			30.325	4.13055
30.375	53.8382			30.375	4.42932
30.425	50.8693			30.425	4.78706
30.475	50			30.475	5.21461
30.525	50			30.525	5.72628
30.575	52.9684			30.575	6.34104
30.625	50			30.625	7.08424
30.675	59.0394			30.675	7.99024
30.725	50.0766			30.725	9.10636
30.775	56.1148			30.775	10.499
30.825	58.1541			30.825	12.2635
30.875	53.1945			30.875	14.3591
30.925	54.2359			30.925	17.2804
30.975	59.2783			30.975	21.3669
31.025	63.3217			31.025	27.0826
31.075	79.3661			31.075	35.4141
31.125	115.411			31.125	48.2783
31.175	197.458			31.175	70.7997
31.225	493.505			31.225	123.886
31.275	1280.55			31.275	279.671
31.325	2393.6			31.325	649.936
31.375	3054.65			31.375	1141.35
31.425	2594.7			31.425	1219.05
31.475	1523.75			31.475	924.351
31.525	637.805			31.525	508.212
31.575	204.858			31.575	228.067
31.625	110.911			31.625	107.731
31.675	91.965			31.675	63.6151
31.725	78.0197			31.725	44.0687
31.775	84.0749			31.775	32.7369
31.825	86.1308			31.825	25.3139
31.875	71.1872			31.875	20.1726
31.925	64.2442			31.925	16.4701
31.975	64.3016			31.975	13.7203
32.025	68.3596			32.025	11.6267
32.075	56.418			32.075	10.0008
32.125	63.4769			32.125	8.71825
32.175	58.5361			32.175	7.69507
32.225	63.5958			32.225	6.87331
32.275	51.6558			32.275	6.21282
32.325	55.7161			32.325	5.68631
32.375	50			32.375	5.27651
32.425	51.8377			32.425	4.97515
32.475	52.8989			32.475	4.78353
32.525	55.9603			32.525	4.71558
32.575	59.0219			32.575	4.80534
32.625	52.0838			32.625	5.1255
32.675	54.1457			32.675	5.85901
32.725	67.2078			32.725	7.71206
32.775	82.27			32.775	13.4284
32.825	131.332			32.825	28.6675
32.875	195.395			32.875	53.6041
32.925	198.457			32.925	64.9239
32.975	148.519			32.975	53.7876
33.025	76.5818			33.025	34.0235
33.075	55.6441			33.075	16.8575
33.125	54.7064			33.125	7.43594
33.175	50			33.175	4.247
33.225	51.8306			33.225	2.49732
33.275	58.8925			33.275	1.81913
33.325	52.9542			33.325	1.38767
33.375	50			33.375	1.09321
33.425	50			33.425	0.88329
33.475	50			33.475	0.72845
33.525	51.1989			33.525	0.61099
33.575	50			33.575	0.51979
33.625	50			33.625	0.44758
33.675	51.3795			33.675	0.38943
33.725	50			33.725	0.38355
33.775	50			33.775	0.34687
33.825	52.5571			33.825	0.33793
33.875	51.6155			33.875	0.31466
33.925	50.6735			33.925	0.29596
33.975	50			33.975	0.28113
34.025	50			34.025	0.26965
34.075	50			34.075	0.26115
34.125	50			34.125	0.25537
34.175	51.9565			34.175	0.25216
34.225	52.0115			34.225	0.25144
34.275	56.066			34.275	0.25322
34.325	50			34.325	0.25759
34.375	54.1733			34.375	0.26474
34.425	52.2259			34.425	0.27496
34.475	50			34.475	0.28867
34.525	62.3294			34.525	0.30645
34.575	50			34.575	0.32912
34.625	54.4301			34.625	0.35779
34.675	50			34.675	0.34834
34.725	52.5279			34.725	0.37295
34.775	50.5756			34.775	0.43517
34.825	53.6226			34.825	0.51432
34.875	51.6688			34.875	0.61715
34.925	50.7141			34.925	0.75409
34.975	56.7586			34.975	0.94197
35.025	54.8023			35.025	1.20936
35.075	50			35.075	1.60817
35.125	56.8869			35.125	2.25098
35.175	63.9278			35.175	3.51911
35.225	65.9678			35.225	6.98477
35.275	117.007			35.275	16.8018
35.325	145.045			35.325	35.0509
35.375	157.082			35.375	48.6763
35.425	130.118			35.425	43.147
35.475	96.1528			35.475	30.6929
35.525	63.1867			35.525	16.1974
35.575	51.2195			35.575	7.485
35.625	51.2512			35.625	3.92507
35.675	50.2818			35.675	2.68069
35.725	52.3112			35.725	2.07592
35.775	56.3395			35.775	1.76358
35.825	53.3665			35.825	1.65053
35.875	50			35.875	1.53038
35.925	50			35.925	1.51739
35.975	50.4404			35.975	1.50222
36.025	55.4626			36.025	1.52305
36.075	50			36.075	1.5762
36.125	50			36.125	1.661
36.175	60.522			36.175	1.77929
36.225	50			36.225	1.9355
36.275	54.5559			36.275	2.13701
36.325	53.5713			36.325	2.39516
36.375	50			36.375	2.72703
36.425	50			36.425	3.15843
36.475	50			36.475	3.72939
36.525	53.6226			36.525	4.50416
36.575	57.633			36.575	5.59085
36.625	54.6425			36.625	7.18373
36.675	59.6512			36.675	9.69465
36.725	83.659			36.725	14.4739
36.775	119.666			36.775	27.1148
36.825	224.672			36.825	62.3748
36.875	383.678			36.875	130.525
36.925	432.682			36.925	185.058
36.975	384.686			36.975	166.903
37.025	225.689			37.025	125.155
37.075	142.692			37.075	72.2776
37.125	116.694			37.125	39.2662
37.175	149.695			37.175	31.7442
37.225	245.696			37.225	46.1502
37.275	313.696			37.275	76.8991
37.325	303.696			37.325	95.1951
37.375	298.695			37.375	96.9142
37.425	340.694			37.425	111.479
37.475	348.692			37.475	132.507
37.525	326.69			37.525	122.02
37.575	243.688			37.575	93.9043
37.625	164.685			37.625	59.1378
37.675	81.6814			37.675	29.8025
37.725	66.6778			37.725	15.0059
37.775	60.674			37.775	9.20799
37.825	54.6699			37.825	6.66538
37.875	50.6655			37.875	5.20449
37.925	56.661			37.925	4.23165
37.975	51.6563			37.975	3.54435
38.025	52.6514			38.025	3.04119
38.075	50			38.075	2.66349
38.125	53.6414			38.125	2.37517
38.175	50.6362			38.175	2.15316
38.225	56.631			38.225	1.98224
38.275	58.6258			38.275	1.85228
38.325	50.6206			38.325	1.7565
38.375	55.6154			38.375	1.69062
38.425	50			38.425	1.65227
38.475	58.6053			38.475	1.64074
38.525	55.6005			38.525	1.65697
38.575	50			38.575	1.70375
38.625	50			38.625	1.78623
38.675	51.5867			38.675	1.77348
38.725	50.5824			38.725	1.96546
38.775	50.5783			38.775	2.167
38.825	50			38.825	2.55676
38.875	60.5705			38.875	3.12518
38.925	63.5669			38.925	4.00673
38.975	74.5634			38.975	5.63741
39.025	92.5602			39.025	9.65319
39.075	131.557			39.075	19.6005
39.125	155.554			39.125	36.7452
39.175	166.551			39.175	49.331
39.225	221.549			39.225	56.7804
39.275	295.547			39.275	78.5941
39.325	346.544			39.325	103.867
39.375	305.543			39.375	97.0686
39.425	247.541			39.425	75.6634
39.475	170.539			39.475	48.9591
39.525	87.5381			39.525	24.3618
39.575	59.537			39.575	11.5326
39.625	54.5362			39.625	6.51401
39.675	56.5356			39.675	4.44751
39.725	50			39.725	3.317
39.775	55.535			39.775	2.58448
39.825	50.5351			39.825	2.07674
39.875	52.5354			39.875	1.71008
39.925	53.536			39.925	1.43688
39.975	51.5368			39.975	1.2282
40.025	50			40.025	1.06565
40.075	52.5392			40.075	0.9371
40.125	50			40.125	0.83429
40.175	51.5426			40.175	0.75149
40.225	50			40.225	0.68466
40.275	54.5471			40.275	0.63095
40.325	50			40.325	0.58837
40.375	50			40.375	0.55558
40.425	50			40.425	0.53185
40.475	51.5594			40.475	0.51697
40.525	50			40.525	0.51132
40.575	50			40.575	0.51599
40.625	51.5717			40.625	0.53312
40.675	50			40.675	0.56743
40.725	50			40.725	0.62326
40.775	50.5866			40.775	0.71318
40.825	54.5922			40.825	0.85671
40.875	50.5982			40.875	1.09983
40.925	54.6044			40.925	1.57118
40.975	69.6109			40.975	2.98244
41.025	93.6178			41.025	6.88241
41.075	83.625			41.075	13.929
41.125	107.633			41.125	18.575
41.175	99.6405			41.175	15.9692
41.225	81.6487			41.225	12.3614
41.275	60.6572			41.275	7.30671
41.325	51.666			41.325	3.43156
41.375	60.6751			41.375	1.63768
41.425	50			41.425	0.97144
41.475	50.6942			41.475	0.6828
41.525	50			41.525	0.51761
41.575	51.7144			41.575	0.41017
41.625	50			41.625	0.33659
41.675	53.7355			41.675	0.2847
41.725	50			41.725	0.24752
41.775	52.7576			41.775	0.22088
41.825	50			41.825	0.20227
41.875	51.7806			41.875	0.19022
41.925	56.7923			41.925	0.18405
41.975	52.8043			41.975	0.18376
42.025	52.8164			42.025	0.1902
42.075	50			42.075	0.20577
42.125	50			42.125	0.23816
42.175	50.8538			42.175	0.31896
42.225	51.8665			42.225	0.53763
42.275	50.8794			42.275	0.97533
42.325	50			42.325	1.38877
42.375	51.9055			42.375	1.34956
42.425	50			42.425	1.24843
42.475	50			42.475	1.1786
42.525	54.9454			42.525	1.49816
42.575	70.9589			42.575	3.00816
42.625	81.9724			42.625	6.01608
42.675	76.986			42.675	8.16963
42.725	68.9996			42.725	7.0515
42.775	60.0133			42.775	5.61399
42.825	54.027			42.825	3.59832
42.875	56.0407			42.875	1.81595
42.925	53.0545			42.925	0.95489
42.975	50.0682			42.975	0.63131
43.025	50.0819			43.025	0.50713
43.075	50.0956			43.075	0.445
43.125	50.1093			43.125	0.41179
43.175	50.1229			43.175	0.39634
43.225	50.1365			43.225	0.39332
43.275	52.1501			43.275	0.39994
43.325	50			43.325	0.41479
43.375	50			43.375	0.43737
43.425	51.1902			43.425	0.46782
43.475	53.2035			43.475	0.50683
43.525	53.2166			43.525	0.55564
43.575	50			43.575	0.61614
43.625	51.2425			43.625	0.69107
43.675	50			43.675	0.7843
43.725	53.2679			43.725	0.90136
43.775	50.2804			43.775	1.05027
43.825	53.2927			43.825	1.24292
43.875	51.3049			43.875	1.4975
43.925	50			43.925	1.84288
43.975	51.3286			43.975	2.32702
44.025	50			44.025	3.03429
44.075	54.3516			44.075	4.12983
44.125	63.3627			44.125	6.07791
44.175	94.3736			44.175	10.8058
44.225	144.384			44.225	24.6957
44.275	253.395			44.275	56.2618
44.325	332.405			44.325	93.3654
44.375	267.415			44.375	91.9083
44.425	262.424			44.425	74.0097
44.475	195.434			44.475	54.897
44.525	116.443			44.525	29.6048
44.575	70.4514			44.575	13.5656
44.625	54.4598			44.625	6.88802
44.675	56.4678			44.675	4.37787
44.725	50			44.725	3.15936
44.775	50			44.775	2.41144
44.825	57.4898			44.825	1.90786
44.875	53.4964			44.875	1.55246
44.925	55.5026			44.925	1.29289
44.975	51.5084			44.975	1.0982
45.025	50			45.025	0.94915
45.075	51.5188			45.075	0.83331
45.125	50.5234			45.125	0.74237
45.175	50			45.175	0.67067
45.225	50			45.225	0.61431
45.275	52.5343			45.275	0.5706
45.325	53.537			45.325	0.53773
45.375	56.5393			45.375	0.51461
45.425	57.541			45.425	0.50073
45.475	54.5423			45.475	0.4962
45.525	50.543			45.525	0.50179
45.575	50			45.575	0.60204
45.625	51.5429			45.625	0.63927
45.675	50.542			45.675	0.73673
45.725	50			45.725	0.82462
45.775	50			45.775	0.95501
45.825	56.536			45.825	1.15381
45.875	51.5329			45.875	1.47745
45.925	53.5291			45.925	2.11872
45.975	68.5248			45.975	3.87797
46.025	79.5198			46.025	8.77042
46.075	89.5142			46.075	17.7373
46.125	105.508			46.125	23.7832
46.175	92.5011			46.175	20.1544
46.225	88.4935			46.225	16.4882
46.275	72.4853			46.275	11.5104
46.325	57.4764			46.325	6.01676
46.375	60.4668			46.375	3.01131
46.425	52.4566			46.425	1.8804
46.475	50			46.475	1.47724
46.525	50			46.525	1.30725
46.575	50			46.575	1.2443
46.625	50.4093			46.625	1.25426
46.675	50			46.675	1.32671
46.725	50			46.725	1.46359
46.775	50			46.775	1.67785
46.825	50.3523			46.825	1.99654
46.875	50			46.875	2.4695
46.925	58.3205			46.925	3.18977
46.975	50			46.975	4.35848
47.025	57.2866			47.025	6.6459
47.075	81.2689			47.075	12.8654
47.125	132.251			47.125	30.4817
47.175	272.232			47.175	64.1188
47.225	324.213			47.225	88.8909
47.275	301.193			47.275	75.6896
47.325	270.173			47.325	61.8651
47.375	199.153			47.375	45.0696
47.425	114.132			47.425	23.6202
47.475	79.1109			47.475	10.8766
47.525	54.0892			47.525	5.78665
47.575	52.0673			47.575	3.84848
47.625	50			47.625	2.8594
47.675	51.0222			47.675	2.24174
47.725	52.9992			47.725	1.82526
47.775	50			47.775	1.5334
47.825	52.9522			47.825	1.32385
47.875	50			47.875	1.15247
47.925	50			47.925	1.04308
47.975	54.8796			47.975	0.95601
48.025	50			48.025	0.9054
48.075	50			48.075	0.87743
48.125	50			48.125	0.87068
48.175	52.7793			48.175	0.88547
48.225	50.7536			48.225	0.92411
48.275	52.7278			48.275	0.99139
48.325	50			48.325	1.09577
48.375	50			48.375	1.25174
48.425	50.6493			48.425	1.48444
48.475	54.6229			48.475	1.84003
48.525	50			48.525	2.41982
48.575	52.5696			48.575	3.57408
48.625	61.5428			48.625	6.8193
48.675	84.5159			48.675	15.5102
48.725	127.489			48.725	31.135
48.775	141.462			48.775	40.6231
48.825	110.435			48.825	33.7966
48.875	124.408			48.875	28.7277
48.925	98.3806			48.925	23.1591
48.975	96.3534			48.975	17.819
49.025	94.3263			49.025	20.3786
49.075	110.299			49.075	24.6206
49.125	95.2721			49.125	20.5751
49.175	80.2452			49.175	16.6602
49.225	75.2183			49.225	13.0834
49.275	59.1915			49.275	7.58625
49.325	53.1649			49.325	3.92719
49.375	56.1385			49.375	2.37074
49.425	50			49.425	1.77907
49.475	50			49.475	1.49981
49.525	51.0602			49.525	1.34605
49.575	55.0346			49.575	1.26723
49.625	50			49.625	1.24369
49.675	50.9842			49.675	1.26752
49.725	53.9594			49.725	1.33813
49.775	50			49.775	1.46138
49.825	51.9109			49.825	1.65062
49.875	50.8871			49.875	1.93028
49.925	50			49.925	2.34348
49.975	50.8408			49.975	2.96881
50.025	50			50.025	3.96877
50.075	64.7962			50.075	5.84356
50.125	70.7746			50.125	10.7184
50.175	118.754			50.175	24.8776
50.225	206.733			50.225	54.2718
50.275	266.713			50.275	81.2665
50.325	243.693			50.325	71.4187
50.375	189.674			50.375	57.191
50.425	180.656			50.425	47.6495
50.475	123.638			50.475	28.3615
50.525	81.6209			50.525	14.0074
50.575	66.6045			50.575	7.91873
50.625	72.5886			50.625	6.90608
50.675	84.5735			50.675	8.74278
50.725	86.5591			50.725	10.4754
50.775	70.5454			50.775	8.98293
50.825	59.5325			50.825	7.45273
50.875	65.5204			50.875	6.38664
50.925	54.5091			50.925	4.49177
50.975	51.4985			50.975	3.09728
51.025	50			51.025	2.50613
51.075	50			51.075	2.32569
51.125	50			51.125	2.29746
51.175	51.465			51.175	2.34415
51.225	50			51.225	2.44804
51.275	50.4537			51.275	2.60587
51.325	53.4494			51.325	2.82077
51.375	50			51.375	3.10105
51.425	55.4439			51.425	3.46066
51.475	50			51.475	3.92088
51.525	50.4425			51.525	4.51355
51.575	51.4433			51.575	5.34203
51.625	52.4452			51.625	6.374
51.675	50.448			51.675	7.8078
51.725	57.4518			51.725	9.79569
51.775	60.4566			51.775	12.7342
51.825	61.4623			51.825	17.4865
51.875	105.469			51.875	27.2252
51.925	211.477			51.925	53.7885
51.975	454.485			51.975	119.961
52.025	623.494			52.025	222.078
52.075	671.505			52.075	269.689
52.125	623.516			52.125	277.697
52.175	586.528			52.175	326.7
52.225	516.54			52.225	283.618
52.275	336.554			52.275	190.5
52.325	247.568			52.325	143.264
52.375	140.583			52.375	93.8828
52.425	97.5988			52.425	48.8247
52.475	75.6153			52.475	25.3147
52.525	76.6326			52.525	15.8814
52.575	54.6505			52.575	11.6641
52.625	60.6691			52.625	9.20287
52.675	54.6884			52.675	7.59123
52.725	62.7083			52.725	6.50813
52.775	52.7289			52.775	5.7888
52.825	52.7501			52.825	5.36061
52.875	53.7718			52.875	5.20279
52.925	50			52.925	5.35427
52.975	54.8171			52.975	5.98548
53.025	62.8406			53.025	7.85964
53.075	82.8646			53.075	13.9048
53.125	125.889			53.125	29.4532
53.175	196.914			53.175	52.019
53.225	199.94			53.225	55.8152
53.275	174.966			53.275	42.8097
53.325	160.992			53.325	37.8228
53.375	125.019			53.375	29.7342
53.425	93.0462			53.425	17.473
53.475	69.0739			53.475	11.3181
53.525	67.1019			53.525	13.1685
53.575	111.13			53.575	22.9388
53.625	127.159			53.625	33.931
53.675	113.188			53.675	30.5705
53.725	113.218			53.725	23.6222
53.775	94.2475			53.775	21.2263
53.825	82.2775			53.825	14.656
53.875	62.3078			53.875	7.76472
53.925	55.3383			53.925	3.94335
53.975	56.3691			53.975	2.68532
54.025	51.4001			54.025	2.36402
54.075	59.4314			54.075	2.73259
54.125	70.4627			54.125	4.62584
54.175	63.4943			54.175	7.93413
54.225	64.526			54.225	9.13507
54.275	74.5578			54.275	7.02774
54.325	65.5898			54.325	5.97272
54.375	62.6218			54.375	5.0309
54.425	56.6538			54.425	3.00196
54.475	56.6859			54.475	1.55559
54.525	51.718			54.525	0.92378
54.575	50.7501			54.575	0.67446
54.625	55.7821			54.625	0.54524
54.675	50			54.675	0.47843
54.725	50			54.725	0.41864
54.775	54.8778			54.775	0.38952
54.825	50			54.825	0.36574
54.875	52.941			54.875	0.3415
54.925	55.9723			54.925	0.33117
54.975	50			54.975	0.27265
55.025	51.0345			55.025	0.26781
55.075	50.0652			55.075	0.24314
55.125	57.0957			55.125	0.24894
55.175	50			55.175	0.26022
55.225	50			55.225	0.27852
55.275	54.1853			55.275	0.30666
55.325	50			55.325	0.36304
55.375	50			55.375	0.40644
55.425	53.2718			55.425	0.55001
55.475	50			55.475	0.94736
55.525	57.3275			55.525	1.9698
55.575	51.3546			55.575	3.71336
55.625	65.3813			55.625	4.49233
55.675	59.4075			55.675	3.50535
55.725	57.4331			55.725	3.01355
55.775	57.4582			55.775	2.76592
55.825	51.4828			55.825	1.88488
55.875	52.5067			55.875	1.21281
55.925	50			55.925	0.99173
55.975	50			55.975	1.0273
56.025	50			56.025	1.21699
56.075	52.5962			56.075	1.57991
56.125	59.6168			56.125	2.36822
56.175	64.6368			56.175	4.56797
56.225	85.656			56.225	9.9939
56.275	98.6744			56.275	18.1733
56.325	109.692			56.325	21.7266
56.375	100.709			56.375	22.5808
56.425	77.7249			56.425	26.8526
56.475	84.74			56.475	23.5988
56.525	76.7543			56.525	15.9239
56.575	66.7676			56.575	12.3838
56.625	59.7801			56.625	8.86062
56.675	61.7915			56.675	4.96976
56.725	60.8021			56.725	2.85819
56.775	50			56.775	2.19752
56.825	52.8204			56.825	2.42385
56.875	69.8283			56.875	4.04537
56.925	75.8353			56.925	8.24628
56.975	83.8414			56.975	13.5179
57.025	64.8468			57.025	12.9673
57.075	72.8514			57.075	9.47505
57.125	62.8553			57.125	8.65913
57.175	71.8584			57.175	7.09881
57.225	54.8609			57.225	3.93803
57.275	55.8627			57.275	1.88545
57.325	50			57.325	1.04397
57.375	56.8643			57.375	0.7157
57.425	50.8643			57.425	0.54788
57.475	50			57.475	0.43939
57.525	53.8625			57.525	0.36117
57.575	50			57.575	0.30488
57.625	50			57.625	0.26188
57.675	50.856			57.675	0.22811
57.725	50			57.725	0.20097
57.775	50			57.775	0.17877
57.825	50			57.825	0.16031
57.875	50.8413			57.875	0.14475
57.925	50.8368			57.925	0.1315
57.975	50			57.975	0.1201
58.025	52.8268			58.025	0.11825
58.075	50			58.075	0.09493
58.125	50			58.125	0.08868
58.175	52.8099			58.175	0.06937
58.225	50.8038			58.225	0.06208
58.275	52.7977			58.275	0.05946
58.325	51.7914			58.325	0.05037
58.375	51.785			58.375	0.04912
58.425	50			58.425	0.0493
58.475	50			58.475	0.04893
58.525	53.7654			58.525	0.04896
58.575	50			58.575	0.0494
58.625	50			58.625	0.05081
58.675	51.7458			58.675	0.05219
58.725	50			58.725	0.04723
58.775	50			58.775	0.05074
58.825	50			58.825	0.05493
58.875	50			58.875	0.05642
58.925	50			58.925	0.06293
58.975	50			58.975	0.07071
59.025	50			59.025	0.08008
59.075	50			59.075	0.09155
59.125	50			59.125	0.10582
59.175	51.6896			59.175	0.12389
59.225	51.6854			59.225	0.1473
59.275	51.6816			59.275	0.17846
59.325	50.6781			59.325	0.22132
59.375	50			59.375	0.35571
59.425	50			59.425	0.45354
59.475	57.67			59.475	0.61804
59.525	50.668			59.525	1.02636
59.575	55.6665			59.575	2.1155
59.625	58.6653			59.625	4.71881
59.675	70.6645			59.675	8.08024
59.725	60.6641			59.725	7.95787
59.775	56.6641			59.775	5.68658
59.825	59.6645			59.825	5.20642
59.875	60.6652			59.875	4.85484
59.925	57.6664			59.925	3.10607
59.975	53.668			59.975	1.87285
60.025	57.6699			60.025	1.66808
60.075	52.6723			60.075	1.90636
60.125	51.6751			60.125	1.8094
60.175	50			60.175	1.70836
60.225	50.6819			60.225	2.22806
60.275	52.6859			60.275	3.59253
60.325	61.6903			60.325	5.55408
60.375	71.6951			60.375	5.91904
60.425	61.7003			60.425	4.45428
60.475	57.706			60.475	3.98903
60.525	54.7121			60.525	4.0989
60.575	57.7186			60.575	3.28579
60.625	55.7255			60.625	2.56637
60.675	50.7328			60.675	2.50502
60.725	51.7406			60.725	2.97192
60.775	54.7488			60.775	3.94459
60.825	65.7574			60.825	6.01074
60.875	91.7665			60.875	11.8942
60.925	153.776			60.925	28.2862
60.975	223.786			60.975	57.6169
61.025	225.796			61.025	73.2798
61.075	203.807			61.075	54.2634
61.125	197.818			61.125	41.73
61.175	149.83			61.175	42.6811
61.225	129.842			61.225	32.0382
61.275	85.8547			61.275	16.3191
61.325	63.8677			61.325	7.59972
61.375	60.8812			61.375	4.35182
61.425	61.8951			61.425	3.17255
61.475	53.9095			61.475	2.71922
61.525	52.9244			61.525	2.92457
61.575	59.9397			61.575	4.44349
61.625	61.9554			61.625	7.55019
61.675	70.9717			61.675	9.28272
61.725	67.9883			61.725	7.00879
61.775	55.0055			61.775	5.38394
61.825	58.0231			61.825	5.45634
61.875	55.0412			61.875	4.32901
61.925	56.0597			61.925	2.45698
61.975	55.0787			61.975	1.3567
62.025	50.098			62.025	0.91968
62.075	55.1177			62.075	0.74159
62.125	50			62.125	0.64004
62.175	50.1581			62.175	0.57903
62.225	50			62.225	0.54048
62.275	50			62.275	0.51624
62.325	53.2206			62.325	0.50823
62.375	50			62.375	0.51319
62.425	50			62.425	0.53176
62.475	50			62.475	0.56619
62.525	50			62.525	0.62079
62.575	51.3281			62.575	0.70309
62.625	50			62.625	0.82622
62.675	50.3716			62.675	1.01415
62.725	50			62.725	1.33459
62.775	55.415			62.775	1.87119
62.825	63.4366			62.825	3.48163
62.875	69.4581			62.875	7.79726
62.925	95.4794			62.925	15.4689
62.975	94.5006			62.975	20.5107
63.025	88.5216			63.025	19.3238
63.075	89.5423			63.075	20.6442
63.125	74.5628			63.125	20.3464
63.175	84.583			63.175	14.9567
63.225	67.6029			63.225	10.547
63.275	69.6225			63.275	8.27773
63.325	54.6417			63.325	5.09581
63.375	52.6604			63.375	2.64134
63.425	50			63.425	1.49377
63.475	51.6967			63.475	1.03594
63.525	50			63.525	0.81558
63.575	50			63.575	0.67919
63.625	50			63.625	0.59982
63.675	50			63.675	0.54505
63.725	50			63.725	0.51238
63.775	50			63.775	0.50036
63.825	50			63.825	0.50118
63.875	50.8197			63.875	0.53232
63.925	50			63.925	0.5675
63.975	53.8437			63.975	0.62511
64.025	50.8546			64.025	0.72094
64.075	50			64.075	0.85799
64.125	50			64.125	1.0786
64.175	50.8823			64.175	1.50116
64.225	56.8897			64.225	2.62764
64.275	63.8962			64.275	5.80959
64.325	78.9018			64.325	11.9084
64.375	88.9064			64.375	16.1446
64.425	81.9099			64.425	12.4098
64.475	77.9124			64.475	8.99587
64.525	76.9139			64.525	9.5082
64.575	77.9144			64.575	8.95315
64.625	73.9139			64.625	5.88599
64.675	60.9124			64.675	4.09295
64.725	68.91			64.725	4.67667
64.775	89.9068			64.775	9.02203
64.825	101.903			64.825	18.9084
64.875	134.898			64.875	28.4481
64.925	123.892			64.925	23.7349
64.975	91.8852			64.975	16.0632
65.025	89.8778			65.025	15.746
65.075	112.87			65.075	16.1059
65.125	86.8608			65.125	11.0277
65.175	65.8512			65.175	7.6192
65.225	69.841			65.225	7.99657
65.275	68.8301			65.275	8.2047
65.325	73.8186			65.325	6.34967
65.375	66.8065			65.375	6.32598
65.425	75.7939			65.425	9.82455
65.475	107.781			65.475	14.9886
65.525	108.767			65.525	16.4565
65.575	82.7528			65.575	11.3908
65.625	91.7381			65.625	8.16388
65.675	80.723			65.675	8.65311
65.725	85.7075			65.725	7.7384
65.775	67.6916			65.775	4.52956
65.825	53.6753			65.825	2.36936
65.875	50.6587			65.875	1.54282
65.925	53.6418			65.925	1.35881
65.975	57.6246			65.975	1.53821
66.025	50			66.025	2.4859
66.075	69.5895			66.075	5.0851
66.125	73.5716			66.125	8.82458
66.175	85.5535			66.175	9.07451
66.225	65.5353			66.225	6.03408
66.275	67.5169			66.275	4.91033
66.325	58.4984			66.325	5.47222
66.375	71.4799			66.375	4.3371
66.425	57.4613			66.425	2.3224
66.475	54.4426			66.475	1.25143
66.525	52.424			66.525	0.81459
66.575	50			66.575	0.65165
66.625	60.3868			66.625	0.54698
66.675	50			66.675	0.55062
66.725	50			66.725	0.53305
66.775	50			66.775	0.53212
66.825	50			66.825	0.53329
66.875	50			66.875	0.56146
66.925	50			66.925	0.60538
66.975	50			66.975	0.66899
67.025	50			67.025	0.75415
67.075	54.2261			67.075	0.88516
67.125	52.2094			67.125	1.08194
67.175	50			67.175	1.40849
67.225	61.1768			67.225	2.14426
67.275	58.161			67.275	4.26377
67.325	69.1454			67.325	9.39243
67.375	97.1301			67.375	16.1179
67.425	94.1151			67.425	15.7422
67.475	70.1005			67.475	10.4196
67.525	71.0861			67.525	8.92555
67.575	63.072			67.575	10.2984
67.625	73.0582			67.625	8.5331
67.675	64.0447			67.675	5.24516
67.725	58.0316			67.725	3.55202
67.775	59.0187			67.775	3.26255
67.825	60.0062			67.825	3.6698
67.875	50			67.875	4.6048
67.925	53.982			67.925	6.45952
67.975	72.9704			67.975	11.2919
68.025	102.959			68.025	25.7833
68.075	168.948			68.075	57.9752
68.125	223.938			68.125	91.6385
68.175	262.927			68.175	78.3416
68.225	181.917			68.225	49.5108
68.275	156.908			68.275	45.3084
68.325	161.898			68.325	51.9102
68.375	141.889			68.375	37.8789
68.425	118.881			68.425	18.8302
68.475	84.8725			68.475	8.82175
68.525	70.8646			68.525	5.20301
68.575	51.857			68.575	3.83751
68.625	52.8498			68.625	3.17655
68.675	56.8429			68.675	2.86272
68.725	52.8364			68.725	2.82007
68.775	51.8302			68.775	3.10134
68.825	50			68.825	4.1154
68.875	54.8189			68.875	7.54885
68.925	84.8138			68.925	16.6319
68.975	107.809			68.975	30.1163
69.025	115.805			69.025	31.8279
69.075	136.801			69.075	20.626
69.125	79.7972			69.125	15.5463
69.175	94.7939			69.175	18.1172
69.225	95.7911			69.225	16.5266
69.275	76.7886			69.275	9.31571
69.325	59.7865			69.325	4.33685
69.375	56.7848			69.375	2.30421
69.425	50			69.425	1.56394
69.475	50			69.475	1.1921
69.525	50			69.525	0.95652
69.575	50			69.575	0.79259
69.625	53.7821			69.625	0.67841
69.675	50			69.675	0.58804
69.725	52.7837			69.725	0.51776
69.775	53.7851			69.775	0.468
69.825	51.7868			69.825	0.42326
69.875	51.7888			69.875	0.30324
69.925	54.7911			69.925	0.2778
69.975	52.7937			69.975	0.26023
70.025	51.7965			70.025	0.25401
70.075	50			70.075	0.20025
70.125	50			70.125	0.1932
70.175	50			70.175	0.20038
70.225	54.81			70.225	0.2042
70.275	50			70.275	0.20582
70.325	55.8177			70.325	0.21013
70.375	50.8218			70.375	0.22317
70.425	50			70.425	0.23421
70.475	50			70.475	0.24936
70.525	50			70.525	0.26966
70.575	50			70.575	0.29666
70.625	50			70.625	0.33274
70.675	50			70.675	0.38168
70.725	50			70.725	0.44977
70.775	51.856			70.775	0.51948
70.825	50			70.825	0.67185
70.875	53.8643			70.875	0.94297
70.925	50			70.925	1.60104
70.975	56.8722			70.975	3.54973
71.025	63.876			71.025	7.67963
71.075	72.8796			71.075	11.5663
71.125	79.883			71.125	9.48717
71.175	58.8862			71.175	6.01436
71.225	61.8892			71.225	5.71125
71.275	72.8919			71.275	7.20983
71.325	60.8944			71.325	6.88813
71.375	62.8966			71.375	6.64909
71.425	57.8985			71.425	7.79336
71.475	76.9			71.475	6.90909
71.525	61.9013			71.525	5.26305
71.575	67.9022			71.575	6.40536
71.625	64.9026			71.625	10.9743
71.675	87.9027			71.675	15.4146
71.725	88.9024			71.725	15.5164
71.775	80.9016			71.775	15.8857
71.825	77.9004			71.825	15.707
71.875	76.8987			71.875	12.7522
71.925	72.8965			71.925	9.7321
71.975	64.8938			71.975	8.32332
72.025	66.8905			72.025	7.23912
72.075	59.8867			72.075	4.41195
72.125	58.8823			72.125	2.21698
72.175	51.8773			72.175	1.2506
72.225	53.8717			72.225	0.86841
72.275	50			72.275	0.68552
72.325	54.8586			72.325	0.57514
72.375	50			72.375	0.50406
72.425	50			72.425	0.4748
72.475	50			72.475	0.45214
72.525	50			72.525	0.44876
72.575	50			72.575	0.46688
72.625	50			72.625	0.51451
72.675	50			72.675	0.61701
72.725	52.7846			72.725	0.88495
72.775	53.7732			72.775	1.71011
72.825	57.7615			72.825	3.66811
72.875	56.7493			72.875	6.08813
72.925	59.7368			72.925	5.65051
72.975	55.7239			72.975	3.47459
73.025	50.7108			73.025	2.73594
73.075	51.6973			73.075	3.40567
73.125	50			73.125	3.35812
73.175	53.6694			73.175	2.08155
73.225	50			73.225	1.13588
73.275	53.6407			73.275	0.77165
73.325	50			73.325	0.68141
73.375	50			73.375	0.69984
73.425	50			73.425	0.75053
73.475	53.5807			73.475	0.86412
73.525	50			73.525	1.04882
73.575	50			73.575	1.3368
73.625	52.5344			73.625	1.86313
73.675	51.5187			73.675	3.09555
73.725	59.5031			73.725	6.78696
73.775	75.4874			73.775	15.8342
73.825	85.4717			73.825	27.8427
73.875	94.456			73.875	27.105
73.925	92.4403			73.925	16.3504
73.975	78.4247			73.975	11.8064
74.025	92.4091			74.025	14.7042
74.075	103.394			74.075	15.7063
74.125	96.3783			74.125	9.76605
74.175	65.3631			74.175	4.60565
74.225	71.348			74.225	2.36832
74.275	51.3331			74.275	1.59845
74.325	50			74.325	1.3008
74.375	51.3039			74.375	1.17244
74.425	50.2896			74.425	1.16818
74.475	50			74.475	1.25695
74.525	51.2617			74.525	1.55244
74.575	52.2483			74.575	2.41561
74.625	56.2351			74.625	4.44058
74.675	74.2222			74.675	7.50259
74.725	65.2097			74.725	9.9945
74.775	75.1975			74.775	13.2488
74.825	81.1858			74.825	14.9229
74.875	81.1744			74.875	11.8138
74.925	70.1634			74.925	9.98597
74.975	64.1529			74.975	12.1828
75.025	66.1428			75.025	16.4051
75.075	74.1331			75.075	13.9452
75.125	60.1238			75.125	7.90471
75.175	51.115			75.175	5.10987
75.225	53.1067			75.225	5.52933
75.275	50			75.275	5.79109
75.325	51.0914			75.325	3.92893
75.375	52.0844			75.375	2.27686
75.425	50			75.425	1.58381
75.475	50			75.475	1.41759
75.525	50			75.525	1.46932
75.575	50			75.575	1.64275
75.625	53.0574			75.625	2.04835
75.675	58.0535			75.675	2.88614
75.725	68.0502			75.725	5.22165
75.775	73.0475			75.775	12.0723
75.825	82.0453			75.825	25.7505
75.875	112.044			75.875	36.1862
75.925	115.043			75.925	26.9877
75.975	99.0422			75.975	15.5338
76.025	78.0424			76.025	14.0297
76.075	83.0431			76.075	18.892
76.125	89.0445			76.125	17.5963
76.175	86.0465			76.175	9.99276
76.225	72.0491			76.225	4.90767
76.275	60.0524			76.275	3.13987
76.325	52.0563			76.325	3.34974
76.375	61.0609			76.375	5.63331
76.425	61.0661			76.425	10.001
76.475	79.072			76.475	11.8805
76.525	76.0786			76.525	8.03915
76.575	72.0859			76.575	4.92329
76.625	59.0939			76.625	5.04008
76.675	57.1026			76.675	6.54369
76.725	64.112			76.725	5.55697
76.775	58.1221			76.775	3.19499
76.825	55.133			76.825	1.87255
76.875	50			76.875	1.59459
76.925	50			76.925	2.20105
76.975	59.1701			76.975	4.32718
77.025	70.184			77.025	8.0319
77.075	64.1987			77.075	9.42177
77.125	78.2141			77.125	6.22926
77.175	76.2304			77.175	3.78954
77.225	51.2475			77.225	3.96123
77.275	61.2653			77.275	5.23558
77.325	50			77.325	4.4577
77.375	54.3036			77.375	2.53044
77.425	50			77.425	1.4119
77.475	50			77.475	1.06552
77.525	54.3671			77.525	1.07787
77.575	52.3899			77.575	1.38366
77.625	52.4135			77.625	2.45221
77.675	61.4378			77.675	5.52844
77.725	60.4628			77.725	10.5632
77.775	70.4886			77.775	12.0635
77.825	81.515			77.825	7.66503
77.875	67.5422			77.875	4.54522
77.925	60.57			77.925	4.86708
77.975	51.5984			77.975	6.58905
78.025	68.6275			78.025	5.53691
78.075	56.6571			78.075	2.91566
78.125	54.6874			78.125	1.33921
78.175	50			78.175	0.73962
78.225	50			78.225	0.51032
78.275	50			78.275	0.40323
78.325	50			78.325	0.35129
78.375	50.8468			78.375	0.32328
78.425	51.8802			78.425	0.33727
78.475	50			78.475	0.47387
78.525	50			78.525	0.81315
78.575	50			78.575	1.17065
78.625	55.0181			78.625	0.99129
78.675	50			78.675	0.61276
78.725	50			78.725	0.48569
78.775	50			78.775	0.60438
78.825	50			78.825	0.68227
78.875	50			78.875	0.50651
78.925	50			78.925	0.32532
78.975	52.2736			78.975	0.24982
79.025	50			79.025	0.23821
79.075	50			79.075	0.25867
79.125	53.3873			79.125	0.30212
79.175	52.4256			79.175	0.38072
79.225	50			79.225	0.55093
79.275	50			79.275	1.04474
79.325	51.5416			79.325	2.35819
79.375	53.5805			79.375	4.48395
79.425	58.6196			79.425	5.12374
79.475	53.6587			79.475	3.31945
79.525	54.6979			79.525	2.02273
79.575	53.7372			79.575	2.20018
79.625	57.7765			79.625	3.25768
79.675	54.8158			79.675	3.66243
79.725	59.8551			79.725	3.49488
79.775	50			79.775	3.01246
79.825	50			79.825	2.33635
79.875	56.9728			79.875	2.91074
79.925	61.0119			79.925	5.61537
79.975	64.051

## Sheet: Supplementary Figure 2
Fig. S2b									Fig. S2c
Persistent luminescence ofCa2Al2SiO7:Pr3+				Fitting relationship of I-t					Persistent luminescence emission ofCa2Al2SiO7:Pr3+
Decay Time (s)	Intensity								Wavelength (nm)	Intensity
10	7340880			10	0.9989				199.562	7.74
20	3581260			10.2903	0.97561				199.954	14.74
30	2315770			10.5806	0.95303				200.347	11.74
40	1694980			10.8709	0.93113				200.74	8.74
50	1329200			11.1612	0.90991				201.132	17.74
60	1093840			11.4514	0.88933				201.525	7.74
70	930130			11.7417	0.86937				201.917	13.74
80	816410			12.032	0.85002				202.31	27.74
90	715830			12.3223	0.83126				202.702	23.74
100	649220			12.6126	0.81306				203.095	2.74
110	589200			12.9029	0.79542				203.487	13.74
120	538550			13.1932	0.7783				203.88	31.74
130	500320			13.4835	0.7617				204.272	21.74
140	461060			13.7738	0.74559				204.664	20.74
150	434080			14.0641	0.72997				205.056	4.74
160	407720			14.3544	0.71481				205.449	17.74
170	385050			14.6446	0.70011				205.841	23.74
180	361110			14.9349	0.68584				206.233	7.74
190	344140			15.2252	0.67199				206.625	6.74
200	325380			15.5155	0.65856				207.017	16.74
210	312980			15.8058	0.64552				207.409	16.74
220	294500			16.0961	0.63287				207.801	28.74
230	283070			16.3864	0.62058				208.193	14.74
240	271680			16.6767	0.60866				208.585	6.74
250	261280			16.967	0.59709				208.977	21.74
260	250910			17.2573	0.58585				209.369	28.74
270	240410			17.5476	0.57494				209.761	18.74
280	234300			17.8378	0.56435				210.153	7.74
290	224650			18.1281	0.55406				210.545	30.74
300	213940			18.4184	0.54407				210.937	25.74
				18.7087	0.53436				211.328	25.74
				18.999	0.52494				211.72	19.74
				19.2893	0.51578				212.112	6.74
				19.5796	0.50688				212.503	25.74
				19.8699	0.49824				212.895	11.74
				20	0.49445				213.286	13.74
				20.1602	0.48984				213.678	19.74
				20.4505	0.48168				214.069	14.74
				20.7407	0.47375				214.461	14.74
				21.031	0.46603				214.852	24.74
				21.3213	0.45854				215.244	39.74
				21.6116	0.45125				215.635	19.74
				21.9019	0.44416				216.026	19.74
				22.1922	0.43727				216.418	-1.26
				22.4825	0.43057				216.809	22.74
				22.7728	0.42405				217.2	25.74
				23.0631	0.41771				217.591	11.74
				23.3533	0.41154				217.982	19.74
				23.6436	0.40554				218.373	25.74
				23.9339	0.39969				218.765	23.74
				24.2242	0.39401				219.156	38.74
				24.5145	0.38847				219.547	27.74
				24.8048	0.38309				219.938	25.74
				25.0951	0.37784				220.328	29.74
				25.3854	0.37273				220.719	16.74
				25.6757	0.36776				221.11	14.74
				25.966	0.36291				221.501	30.74
				26.2563	0.35819				221.892	6.74
				26.5465	0.35359				222.283	28.74
				26.8368	0.34911				222.673	20.74
				27.1271	0.34474				223.064	16.74
				27.4174	0.34048				223.455	14.74
				27.7077	0.33633				223.845	15.74
				27.998	0.33229				224.236	30.74
				28.2883	0.32834				224.626	7.74
				28.5786	0.32449				225.017	36.74
				28.8689	0.32074				225.407	20.74
				29.1592	0.31707				225.798	36.74
				29.4494	0.3135				226.188	22.74
				29.7397	0.31001				226.579	21.74
				30	0.30695				226.969	10.74
				30.03	0.3066				227.359	34.74
				30.3203	0.30328				227.75	25.74
				30.6106	0.30003				228.14	29.74
				30.9009	0.29686				228.53	37.74
				31.1912	0.29377				228.92	46.74
				31.4815	0.29074				229.31	10.74
				31.7718	0.28779				229.7	34.74
				32.0621	0.2849				230.09	37.74
				32.3524	0.28207				230.48	33.74
				32.6426	0.27931				230.87	28.74
				32.9329	0.27661				231.26	26.74
				33.2232	0.27397				231.65	21.74
				33.5135	0.27139				232.04	23.74
				33.8038	0.26887				232.43	32.74
				34.0941	0.26639				232.82	20.74
				34.3844	0.26397				233.21	42.74
				34.6747	0.26161				233.599	46.74
				34.965	0.25929				233.989	27.74
				35.2553	0.25702				234.379	48.74
				35.5455	0.25479				234.768	18.74
				35.8358	0.25262				235.158	36.74
				36.1261	0.25048				235.548	41.74
				36.4164	0.24839				235.937	37.74
				36.7067	0.24634				236.327	37.74
				36.997	0.24433				236.716	62.74
				37.2873	0.24236				237.105	44.74
				37.5776	0.24043				237.495	35.74
				37.8679	0.23853				237.884	42.74
				38.1582	0.23667				238.274	54.74
				38.4485	0.23485				238.663	29.74
				38.7387	0.23305				239.052	45.74
				39.029	0.2313				239.441	43.74
				39.3193	0.22957				239.83	40.74
				39.6096	0.22787				240.22	54.74
				39.8999	0.22621				240.609	56.74
				40	0.22564				240.998	71.74
				40.1902	0.22457				241.387	46.74
				40.4805	0.22297				241.776	47.74
				40.7708	0.22139				242.165	51.74
				41.0611	0.21983				242.554	55.74
				41.3513	0.21831				242.943	66.74
				41.6416	0.2168				243.332	95.74
				41.9319	0.21533				243.72	63.74
				42.2222	0.21388				244.109	87.74
				42.5125	0.21245				244.498	86.74
				42.8028	0.21104				244.887	109.74
				43.0931	0.20966				245.275	94.74
				43.3834	0.20829				245.664	151.74
				43.6737	0.20695				246.053	125.74
				43.964	0.20563				246.441	155.74
				44.2542	0.20433				246.83	179.74
				44.5445	0.20305				247.218	190.74
				44.8348	0.20179				247.607	232.74
				45.1251	0.20054				247.995	266.74
				45.4154	0.19932				248.383	304.74
				45.7057	0.19811				248.772	324.74
				45.996	0.19692				249.16	390.74
				46.2863	0.19574				249.548	479.74
				46.5766	0.19458				249.937	534.74
				46.8669	0.19344				250.325	618.74
				47.1572	0.19231				250.713	727.74
				47.4475	0.1912				251.101	834.74
				47.7377	0.1901				251.489	946.74
				48.028	0.18901				251.877	1114.74
				48.3183	0.18794				252.266	1312.74
				48.6086	0.18689				252.654	1533.74
				48.8989	0.18584				253.041	1733.74
				49.1892	0.18481				253.429	1946.74
				49.4795	0.18379				253.817	2219.74
				49.7698	0.18279				254.205	2555.74
				50	0.182				254.593	2877.74
				50.0601	0.18179				254.981	3254.74
				50.3503	0.18081				255.369	3600.74
				50.6406	0.17984				255.756	3926.74
				50.9309	0.17888				256.144	4334.74
				51.2212	0.17793				256.532	4737.74
				51.5115	0.177				256.919	5158.74
				51.8018	0.17607				257.307	5616.74
				52.0921	0.17515				257.694	6011.74
				52.3824	0.17424				258.082	6401.74
				52.6727	0.17335				258.469	6805.74
				52.963	0.17246				258.857	7238.74
				53.2533	0.17158				259.244	7597.74
				53.5435	0.17071				259.632	8013.74
				53.8338	0.16985				260.019	8376.74
				54.1241	0.169				260.406	8807.74
				54.4144	0.16816				260.793	9022.74
				54.7047	0.16732				261.181	9377.74
				54.995	0.1665				261.568	9701.74
				55.2853	0.16568				261.955	9958.74
				55.5756	0.16487				262.342	10242.7
				55.8659	0.16406				262.729	10414.7
				56.1562	0.16327				263.116	10751.7
				56.4464	0.16248				263.503	10819.7
				56.7367	0.1617				263.89	11038.7
				57.027	0.16093				264.277	11140.7
				57.3173	0.16016				264.664	11419.7
				57.6076	0.1594				265.051	11493.7
				57.8979	0.15865				265.438	11567.7
				58.1882	0.15791				265.824	11614.7
				58.4785	0.15717				266.211	11733.7
				58.7688	0.15643				266.598	11748.7
				59.0591	0.15571				266.985	11865.7
				59.3494	0.15499				267.371	11964.7
				59.6396	0.15427				267.758	11942.7
				59.9299	0.15357				268.144	11867.7
				60	0.1534				268.531	11874.7
				60.2202	0.15286				268.917	11868.7
				60.5105	0.15217				269.304	11814.7
				60.8008	0.15148				269.69	11780.7
				61.0911	0.15079				270.077	11788.7
				61.3814	0.15011				270.463	11722.7
				61.6717	0.14944				270.849	11660.7
				61.962	0.14877				271.236	11543.7
				62.2522	0.1481				271.622	11514.7
				62.5425	0.14744				272.008	11470.7
				62.8328	0.14679				272.394	11371.7
				63.1231	0.14614				272.78	11307.7
				63.4134	0.1455				273.166	11131.7
				63.7037	0.14486				273.552	11051.7
				63.994	0.14422				273.938	10990.7
				64.2843	0.14359				274.324	10817.7
				64.5746	0.14297				274.71	10779.7
				64.8649	0.14235				275.096	10666.7
				65.1552	0.14173				275.482	10578.7
				65.4454	0.14112				275.868	10396.7
				65.7357	0.14052				276.254	10349.7
				66.026	0.13991				276.64	10168.7
				66.3163	0.13931				277.025	10042.7
				66.6066	0.13872				277.411	9967.74
				66.8969	0.13813				277.797	9820.74
				67.1872	0.13754				278.182	9650.74
				67.4775	0.13696				278.568	9495.74
				67.7678	0.13638				278.953	9380.74
				68.0581	0.13581				279.339	9208.74
				68.3483	0.13524				279.724	9122.74
				68.6386	0.13467				280.11	9008.74
				68.9289	0.13411				280.495	8831.74
				69.2192	0.13355				280.881	8706.74
				69.5095	0.133				281.266	8524.74
				69.7998	0.13244				281.651	8328.74
				70	0.13207				282.037	8233.74
				70.0901	0.1319				282.422	8164.74
				70.3804	0.13135				282.807	7954.74
				70.6707	0.13081				283.192	7787.74
				70.961	0.13027				283.577	7713.74
				71.2512	0.12974				283.962	7518.74
				71.5415	0.12921				284.347	7385.74
				71.8318	0.12868				284.732	7278.74
				72.1221	0.12816				285.117	7112.74
				72.4124	0.12764				285.502	7019.74
				72.7027	0.12712				285.887	6904.74
				72.993	0.12661				286.272	6762.74
				73.2833	0.1261				286.657	6616.74
				73.5736	0.12559				287.041	6556.74
				73.8639	0.12508				287.426	6421.74
				74.1542	0.12458				287.811	6274.74
				74.4444	0.12408				288.196	6223.74
				74.7347	0.12359				288.58	6079.74
				75.025	0.1231				288.965	5996.74
				75.3153	0.12261				289.349	5918.74
				75.6056	0.12212				289.734	5907.74
				75.8959	0.12164				290.118	5768.74
				76.1862	0.12116				290.503	5687.74
				76.4765	0.12068				290.887	5644.74
				76.7668	0.1202				291.272	5547.74
				77.0571	0.11973				291.656	5498.74
				77.3474	0.11926				292.04	5454.74
				77.6376	0.1188				292.424	5349.74
				77.9279	0.11833				292.809	5293.74
				78.2182	0.11787				293.193	5301.74
				78.5085	0.11741				293.577	5227.74
				78.7988	0.11696				293.961	5159.74
				79.0891	0.11651				294.345	5129.74
				79.3794	0.11606				294.729	5094.74
				79.6697	0.11561				295.113	5030.74
				79.96	0.11516				295.497	4985.74
				80	0.1151				295.881	4985.74
				80.2502	0.11472				296.265	4978.74
				80.5405	0.11428				296.649	4953.74
				80.8308	0.11384				297.033	4904.74
				81.1211	0.11341				297.416	4858.74
				81.4114	0.11298				297.8	4866.74
				81.7017	0.11255				298.184	4841.74
				81.992	0.11212				298.568	4840.74
				82.2823	0.11169				298.951	4764.74
				82.5726	0.11127				299.335	4781.74
				82.8629	0.11085				299.718	4779.74
				83.1531	0.11043				300.102	4739.74
				83.4434	0.11002				300.485	4711.74
				83.7337	0.10961				300.869	4731.74
				84.024	0.1092				301.252	4716.74
				84.3143	0.10879				301.636	4747.74
				84.6046	0.10838				302.019	4782.74
				84.8949	0.10798				302.402	4760.74
				85.1852	0.10758				302.785	4744.74
				85.4755	0.10718				303.169	4725.74
				85.7658	0.10678				303.552	4718.74
				86.0561	0.10638				303.935	4793.74
				86.3464	0.10599				304.318	4690.74
				86.6366	0.1056				304.701	4695.74
				86.9269	0.10521				305.084	4707.74
				87.2172	0.10483				305.467	4704.74
				87.5075	0.10444				305.85	4761.74
				87.7978	0.10406				306.233	4741.74
				88.0881	0.10368				306.616	4742.74
				88.3784	0.1033				306.999	4761.74
				88.6687	0.10293				307.382	4736.74
				88.959	0.10256				307.764	4682.74
				89.2493	0.10218				308.147	4710.74
				89.5395	0.10181				308.53	4792.74
				89.8298	0.10145				308.912	4749.74
				90	0.10123				309.295	4712.74
				90.1201	0.10108				309.678	4729.74
				90.4104	0.10072				310.06	4699.74
				90.7007	0.10036				310.443	4739.74
				90.991	0.1				310.825	4690.74
				91.2813	0.09964				311.207	4686.74
				91.5716	0.09928				311.59	4700.74
				91.8619	0.09893				311.972	4753.74
				92.1522	0.09858				312.355	4702.74
				92.4424	0.09823				312.737	4724.74
				92.7327	0.09788				313.119	4697.74
				93.023	0.09754				313.501	4675.74
				93.3133	0.09719				313.883	4665.74
				93.6036	0.09685				314.266	4693.74
				93.8939	0.09651				314.648	4666.74
				94.1842	0.09617				315.03	4669.74
				94.4745	0.09583				315.412	4653.74
				94.7648	0.0955				315.794	4601.74
				95.0551	0.09517				316.176	4571.74
				95.3453	0.09484				316.558	4537.74
				95.6356	0.09451				316.939	4505.74
				95.9259	0.09418				317.321	4513.74
				96.2162	0.09385				317.703	4479.74
				96.5065	0.09353				318.085	4467.74
				96.7968	0.09321				318.466	4433.74
				97.0871	0.09289				318.848	4387.74
				97.3774	0.09257				319.23	4380.74
				97.6677	0.09225				319.611	4385.74
				97.958	0.09194				319.993	4261.74
				98.2482	0.09162				320.374	4290.74
				98.5385	0.09131				320.756	4212.74
				98.8288	0.091				321.137	4153.74
				99.1191	0.09069				321.519	4170.74
				99.4094	0.09038				321.9	4101.74
				99.6997	0.09008				322.282	4074.74
				99.99	0.08977				322.663	3990.74
				100	0.08976				323.044	3963.74
				100.28	0.08947				323.425	3975.74
				100.571	0.08917				323.806	3848.74
				100.861	0.08887				324.188	3810.74
				101.151	0.08858				324.569	3804.74
				101.441	0.08828				324.95	3718.74
				101.732	0.08799				325.331	3668.74
				102.022	0.08769				325.712	3634.74
				102.312	0.0874				326.093	3575.74
				102.603	0.08711				326.474	3516.74
				102.893	0.08683				326.855	3459.74
				103.183	0.08654				327.235	3431.74
				103.473	0.08625				327.616	3383.74
				103.764	0.08597				327.997	3346.74
				104.054	0.08569				328.378	3211.74
				104.344	0.08541				328.758	3172.74
				104.635	0.08513				329.139	3100.74
				104.925	0.08485				329.52	3080.74
				105.215	0.08458				329.9	3057.74
				105.506	0.0843				330.281	2947.74
				105.796	0.08403				330.661	2916.74
				106.086	0.08376				331.042	2893.74
				106.376	0.08349				331.422	2788.74
				106.667	0.08322				331.802	2751.74
				106.957	0.08295				332.183	2643.74
				107.247	0.08269				332.563	2621.74
				107.538	0.08242				332.943	2573.74
				107.828	0.08216				333.324	2493.74
				108.118	0.0819				333.704	2448.74
				108.408	0.08164				334.084	2417.74
				108.699	0.08138				334.464	2359.74
				108.989	0.08112				334.844	2304.74
				109.279	0.08087				335.224	2248.74
				109.57	0.08061				335.604	2204.74
				109.86	0.08036				335.984	2159.74
				110	0.08024				336.364	2112.74
				110.15	0.08011				336.744	2056.74
				110.44	0.07986				337.124	2012.74
				110.731	0.07961				337.503	1930.74
				111.021	0.07936				337.883	1882.74
				111.311	0.07912				338.263	1835.74
				111.602	0.07887				338.643	1803.74
				111.892	0.07863				339.022	1754.74
				112.182	0.07838				339.402	1715.74
				112.472	0.07814				339.782	1670.74
				112.763	0.0779				340.161	1646.74
				113.053	0.07766				340.541	1575.74
				113.343	0.07743				340.92	1564.74
				113.634	0.07719				341.299	1515.74
				113.924	0.07696				341.679	1447.74
				114.214	0.07672				342.058	1433.74
				114.504	0.07649				342.437	1397.74
				114.795	0.07626				342.817	1360.74
				115.085	0.07603				343.196	1338.74
				115.375	0.0758				343.575	1292.74
				115.666	0.07557				343.954	1228.74
				115.956	0.07535				344.333	1194.74
				116.246	0.07512				344.712	1217.74
				116.537	0.0749				345.091	1137.74
				116.827	0.07467				345.47	1100.74
				117.117	0.07445				345.849	1085.74
				117.407	0.07423				346.228	1062.74
				117.698	0.07401				346.607	1018.74
				117.988	0.07379				346.986	1007.74
				118.278	0.07358				347.365	948.74
				118.569	0.07336				347.744	946.74
				118.859	0.07315				348.122	906.74
				119.149	0.07293				348.501	884.74
				119.439	0.07272				348.88	873.74
				119.73	0.07251				349.258	834.74
				120	0.07232				349.637	796.74
				120.02	0.0723				350.015	781.74
				120.31	0.07209				350.394	774.74
				120.601	0.07188				350.772	753.74
				120.891	0.07168				351.151	741.74
				121.181	0.07147				351.529	690.74
				121.471	0.07127				351.907	687.74
				121.762	0.07106				352.286	657.74
				122.052	0.07086				352.664	642.74
				122.342	0.07066				353.042	627.74
				122.633	0.07046				353.42	609.74
				122.923	0.07026				353.798	616.74
				123.213	0.07006				354.177	581.74
				123.504	0.06987				354.555	532.74
				123.794	0.06967				354.933	522.74
				124.084	0.06947				355.311	524.74
				124.374	0.06928				355.688	494.74
				124.665	0.06909				356.066	494.74
				124.955	0.0689				356.444	482.74
				125.245	0.0687				356.822	453.74
				125.536	0.06851				357.2	465.74
				125.826	0.06833				357.578	448.74
				126.116	0.06814				357.955	419.74
				126.406	0.06795				358.333	404.74
				126.697	0.06777				358.711	391.74
				126.987	0.06758				359.088	390.74
				127.277	0.0674				359.466	380.74
				127.568	0.06721				359.843	370.74
				127.858	0.06703				360.221	356.74
				128.148	0.06685				360.598	346.74
				128.438	0.06667				360.976	328.74
				128.729	0.06649				361.353	325.74
				129.019	0.06631				361.73	320.74
				129.309	0.06614				362.107	309.74
				129.6	0.06596				362.485	312.74
				129.89	0.06578				362.862	284.74
				130	0.06572				363.239	278.74
				130.18	0.06561				363.616	270.74
				130.47	0.06544				363.993	281.74
				130.761	0.06526				364.37	274.74
				131.051	0.06509				364.747	255.74
				131.341	0.06492				365.124	243.74
				131.632	0.06475				365.501	245.74
				131.922	0.06458				365.878	222.74
				132.212	0.06442				366.255	214.74
				132.502	0.06425				366.632	216.74
				132.793	0.06408				367.008	215.74
				133.083	0.06392				367.385	207.74
				133.373	0.06375				367.762	195.74
				133.664	0.06359				368.139	184.74
				133.954	0.06343				368.515	194.74
				134.244	0.06326				368.892	197.74
				134.535	0.0631				369.268	165.74
				134.825	0.06294				369.645	175.74
				135.115	0.06278				370.021	188.74
				135.405	0.06262				370.398	173.74
				135.696	0.06247				370.774	171.74
				135.986	0.06231				371.15	173.74
				136.276	0.06215				371.527	148.74
				136.567	0.062				371.903	154.74
				136.857	0.06184				372.279	167.74
				137.147	0.06169				372.655	152.74
				137.437	0.06154				373.031	144.74
				137.728	0.06139				373.407	136.74
				138.018	0.06124				373.783	137.74
				138.308	0.06109				374.159	150.74
				138.599	0.06094				374.535	122.74
				138.889	0.06079				374.911	129.74
				139.179	0.06064				375.287	145.74
				139.469	0.06049				375.663	127.74
				139.76	0.06035				376.039	128.74
				140	0.06023				376.415	113.74
				140.05	0.0602				376.79	114.74
				140.34	0.06006				377.166	122.74
				140.631	0.05991				377.542	112.74
				140.921	0.05977				377.917	89.74
				141.211	0.05963				378.293	119.74
				141.501	0.05948				378.668	122.74
				141.792	0.05934				379.044	108.74
				142.082	0.0592				379.419	112.74
				142.372	0.05906				379.795	101.74
				142.663	0.05892				380.17	97.74
				142.953	0.05879				380.546	92.74
				143.243	0.05865				380.921	107.74
				143.534	0.05851				381.296	101.74
				143.824	0.05838				381.671	95.74
				144.114	0.05824				382.046	101.74
				144.404	0.05811				382.422	90.74
				144.695	0.05797				382.797	80.74
				144.985	0.05784				383.172	81.74
				145.275	0.05771				383.547	96.74
				145.566	0.05758				383.922	81.74
				145.856	0.05745				384.297	93.74
				146.146	0.05732				384.672	100.74
				146.436	0.05719				385.046	81.74
				146.727	0.05706				385.421	75.74
				147.017	0.05693				385.796	80.74
				147.307	0.0568				386.171	66.74
				147.598	0.05667				386.545	83.74
				147.888	0.05655				386.92	86.74
				148.178	0.05642				387.295	81.74
				148.468	0.0563				387.669	84.74
				148.759	0.05617				388.044	91.74
				149.049	0.05605				388.418	74.74
				149.339	0.05593				388.793	68.74
				149.63	0.05581				389.167	70.74
				149.92	0.05568				389.541	71.74
				150	0.05565				389.916	64.74
				150.21	0.05556				390.29	93.74
				150.5	0.05544				390.664	73.74
				150.791	0.05532				391.039	68.74
				151.081	0.0552				391.413	61.74
				151.371	0.05509				391.787	49.74
				151.662	0.05497				392.161	62.74
				151.952	0.05485				392.535	80.74
				152.242	0.05473				392.909	59.74
				152.533	0.05462				393.283	47.74
				152.823	0.0545				393.657	60.74
				153.113	0.05439				394.031	55.74
				153.403	0.05427				394.405	66.74
				153.694	0.05416				394.778	58.74
				153.984	0.05405				395.152	77.74
				154.274	0.05394				395.526	69.74
				154.565	0.05382				395.9	55.74
				154.855	0.05371				396.273	53.74
				155.145	0.0536				396.647	56.74
				155.435	0.05349				397.02	49.74
				155.726	0.05338				397.394	62.74
				156.016	0.05328				397.767	62.74
				156.306	0.05317				398.141	51.74
				156.597	0.05306				398.514	47.74
				156.887	0.05295				398.888	59.74
				157.177	0.05285				399.261	45.74
				157.467	0.05274				399.634	59.74
				157.758	0.05264				400.008	67.74
				158.048	0.05253				400.381	49.74
				158.338	0.05243				400.754	57.74
				158.629	0.05232				401.127	64.74
				158.919	0.05222				401.5	57.74
				159.209	0.05212				401.873	39.74
				159.5	0.05202				402.246	58.74
				159.79	0.05191				402.619	50.74
				160	0.05184				402.992	69.74
				160.08	0.05181				403.365	50.74
				160.37	0.05171				403.738	65.74
				160.661	0.05161				404.111	43.74
				160.951	0.05151				404.483	42.74
				161.241	0.05141				404.856	65.74
				161.532	0.05132				405.229	54.74
				161.822	0.05122				405.601	44.74
				162.112	0.05112				405.974	59.74
				162.402	0.05102				406.346	60.74
				162.693	0.05093				406.719	58.74
				162.983	0.05083				407.091	46.74
				163.273	0.05074				407.464	49.74
				163.564	0.05064				407.836	43.74
				163.854	0.05055				408.209	53.74
				164.144	0.05045				408.581	59.74
				164.434	0.05036				408.953	57.74
				164.725	0.05027				409.325	57.74
				165.015	0.05018				409.698	39.74
				165.305	0.05009				410.07	52.74
				165.596	0.04999				410.442	45.74
				165.886	0.0499				410.814	54.74
				166.176	0.04981				411.186	43.74
				166.466	0.04972				411.558	55.74
				166.757	0.04963				411.93	48.74
				167.047	0.04954				412.302	42.74
				167.337	0.04946				412.674	55.74
				167.628	0.04937				413.045	41.74
				167.918	0.04928				413.417	72.74
				168.208	0.04919				413.789	51.74
				168.499	0.04911				414.161	57.74
				168.789	0.04902				414.532	41.74
				169.079	0.04894				414.904	41.74
				169.369	0.04885				415.275	52.74
				169.66	0.04877				415.647	45.74
				169.95	0.04868				416.018	53.74
				170	0.04867				416.39	43.74
				170.24	0.0486				416.761	41.74
				170.531	0.04851				417.133	45.74
				170.821	0.04843				417.504	66.74
				171.111	0.04835				417.875	40.74
				171.401	0.04827				418.246	57.74
				171.692	0.04819				418.618	59.74
				171.982	0.0481				418.989	62.74
				172.272	0.04802				419.36	37.74
				172.563	0.04794				419.731	27.74
				172.853	0.04786				420.102	37.74
				173.143	0.04778				420.473	44.74
				173.433	0.04771				420.844	49.74
				173.724	0.04763				421.215	23.74
				174.014	0.04755				421.586	49.74
				174.304	0.04747				421.957	36.74
				174.595	0.04739				422.327	51.74
				174.885	0.04732				422.698	36.74
				175.175	0.04724				423.069	50.74
				175.465	0.04716				423.439	26.74
				175.756	0.04709				423.81	37.74
				176.046	0.04701				424.181	42.74
				176.336	0.04694				424.551	52.74
				176.627	0.04686				424.922	40.74
				176.917	0.04679				425.292	50.74
				177.207	0.04671				425.663	50.74
				177.498	0.04664				426.033	39.74
				177.788	0.04657				426.403	28.74
				178.078	0.0465				426.774	21.74
				178.368	0.04642				427.144	38.74
				178.659	0.04635				427.514	54.74
				178.949	0.04628				427.884	40.74
				179.239	0.04621				428.254	41.74
				179.53	0.04614				428.624	52.74
				179.82	0.04607				428.994	46.74
				180	0.04602				429.364	51.74
				180.11	0.046				429.734	47.74
				180.4	0.04593				430.104	49.74
				180.691	0.04586				430.474	44.74
				180.981	0.04579				430.844	51.74
				181.271	0.04572				431.214	56.74
				181.562	0.04565				431.583	64.74
				181.852	0.04559				431.953	47.74
				182.142	0.04552				432.323	60.74
				182.432	0.04545				432.692	50.74
				182.723	0.04539				433.062	52.74
				183.013	0.04532				433.432	64.74
				183.303	0.04525				433.801	42.74
				183.594	0.04519				434.171	68.74
				183.884	0.04512				434.54	65.74
				184.174	0.04506				434.909	55.74
				184.464	0.04499				435.279	57.74
				184.755	0.04493				435.648	46.74
				185.045	0.04486				436.017	49.74
				185.335	0.0448				436.386	80.74
				185.626	0.04474				436.756	43.74
				185.916	0.04467				437.125	69.74
				186.206	0.04461				437.494	58.74
				186.496	0.04455				437.863	48.74
				186.787	0.04449				438.232	43.74
				187.077	0.04443				438.601	65.74
				187.367	0.04436				438.97	86.74
				187.658	0.0443				439.339	48.74
				187.948	0.04424				439.707	58.74
				188.238	0.04418				440.076	74.74
				188.529	0.04412				440.445	69.74
				188.819	0.04406				440.814	58.74
				189.109	0.044				441.182	56.74
				189.399	0.04395				441.551	64.74
				189.69	0.04389				441.92	46.74
				189.98	0.04383				442.288	78.74
				190	0.04382				442.657	94.74
				190.27	0.04377				443.025	77.74
				190.561	0.04371				443.393	88.74
				190.851	0.04365				443.762	69.74
				191.141	0.0436				444.13	64.74
				191.431	0.04354				444.498	77.74
				191.722	0.04348				444.867	69.74
				192.012	0.04343				445.235	90.74
				192.302	0.04337				445.603	68.74
				192.593	0.04332				445.971	86.74
				192.883	0.04326				446.339	84.74
				193.173	0.04321				446.707	75.74
				193.463	0.04315				447.075	48.74
				193.754	0.0431				447.443	76.74
				194.044	0.04304				447.811	86.74
				194.334	0.04299				448.179	63.74
				194.625	0.04293				448.547	86.74
				194.915	0.04288				448.915	76.74
				195.205	0.04283				449.282	76.74
				195.495	0.04278				449.65	81.74
				195.786	0.04272				450.018	78.74
				196.076	0.04267				450.385	86.74
				196.366	0.04262				450.753	85.74
				196.657	0.04257				451.12	63.74
				196.947	0.04252				451.488	91.74
				197.237	0.04246				451.855	74.74
				197.528	0.04241				452.223	75.74
				197.818	0.04236				452.59	74.74
				198.108	0.04231				452.957	90.74
				198.398	0.04226				453.325	86.74
				198.689	0.04221				453.692	78.74
				198.979	0.04216				454.059	81.74
				199.269	0.04211				454.426	87.74
				199.56	0.04206				454.793	89.74
				199.85	0.04202				455.16	90.74
				200	0.04199				455.527	89.74
				200.14	0.04197				455.894	92.74
				200.43	0.04192				456.261	93.74
				200.721	0.04187				456.628	75.74
				201.011	0.04182				456.995	76.74
				201.301	0.04178				457.362	82.74
				201.592	0.04173				457.729	84.74
				201.882	0.04168				458.095	72.74
				202.172	0.04164				458.462	88.74
				202.462	0.04159				458.829	84.74
				202.753	0.04154				459.195	66.74
				203.043	0.0415				459.562	88.74
				203.333	0.04145				459.928	81.74
				203.624	0.04141				460.295	86.74
				203.914	0.04136				460.661	85.74
				204.204	0.04131				461.027	88.74
				204.494	0.04127				461.394	87.74
				204.785	0.04123				461.76	89.74
				205.075	0.04118				462.126	106.74
				205.365	0.04114				462.493	86.74
				205.656	0.04109				462.859	84.74
				205.946	0.04105				463.225	79.74
				206.236	0.04101				463.591	78.74
				206.527	0.04096				463.957	100.74
				206.817	0.04092				464.323	71.74
				207.107	0.04088				464.689	83.74
				207.397	0.04084				465.055	94.74
				207.688	0.04079				465.421	112.74
				207.978	0.04075				465.787	104.74
				208.268	0.04071				466.152	102.74
				208.559	0.04067				466.518	97.74
				208.849	0.04063				466.884	93.74
				209.139	0.04059				467.249	111.74
				209.429	0.04054				467.615	110.74
				209.72	0.0405				467.981	116.74
				210	0.04046				468.346	130.74
				210.01	0.04046				468.712	134.74
				210.3	0.04042				469.077	121.74
				210.591	0.04038				469.442	116.74
				210.881	0.04034				469.808	117.74
				211.171	0.0403				470.173	113.74
				211.461	0.04026				470.538	124.74
				211.752	0.04022				470.904	144.74
				212.042	0.04019				471.269	158.74
				212.332	0.04015				471.634	163.74
				212.623	0.04011				471.999	168.74
				212.913	0.04007				472.364	145.74
				213.203	0.04003				472.729	145.74
				213.493	0.03999				473.094	184.74
				213.784	0.03996				473.459	174.74
				214.074	0.03992				473.824	161.74
				214.364	0.03988				474.189	158.74
				214.655	0.03984				474.553	156.74
				214.945	0.03981				474.918	168.74
				215.235	0.03977				475.283	154.74
				215.526	0.03973				475.648	176.74
				215.816	0.0397				476.012	172.74
				216.106	0.03966				476.377	204.74
				216.396	0.03962				476.741	209.74
				216.687	0.03959				477.106	188.74
				216.977	0.03955				477.47	208.74
				217.267	0.03952				477.835	228.74
				217.558	0.03948				478.199	225.74
				217.848	0.03945				478.563	246.74
				218.138	0.03941				478.928	253.74
				218.428	0.03938				479.292	343.74
				218.719	0.03934				479.656	375.74
				219.009	0.03931				480.02	431.74
				219.299	0.03927				480.384	477.74
				219.59	0.03924				480.748	579.74
				219.88	0.03921				481.112	701.74
				220	0.03919				481.476	739.74
				220.17	0.03917				481.84	813.74
				220.46	0.03914				482.204	833.74
				220.751	0.03911				482.568	881.74
				221.041	0.03907				482.932	906.74
				221.331	0.03904				483.296	898.74
				221.622	0.03901				483.659	875.74
				221.912	0.03898				484.023	864.74
				222.202	0.03894				484.387	830.74
				222.492	0.03891				484.75	825.74
				222.783	0.03888				485.114	805.74
				223.073	0.03885				485.477	839.74
				223.363	0.03881				485.841	858.74
				223.654	0.03878				486.204	888.74
				223.944	0.03875				486.568	929.74
				224.234	0.03872				486.931	957.74
				224.525	0.03869				487.294	1030.74
				224.815	0.03866				487.657	1047.74
				225.105	0.03863				488.021	1051.74
				225.395	0.0386				488.384	1071.74
				225.686	0.03857				488.747	1069.74
				225.976	0.03854				489.11	1030.74
				226.266	0.03851				489.473	986.74
				226.557	0.03848				489.836	940.74
				226.847	0.03845				490.199	897.74
				227.137	0.03842				490.562	865.74
				227.427	0.03839				490.925	809.74
				227.718	0.03836				491.287	765.74
				228.008	0.03833				491.65	739.74
				228.298	0.0383				492.013	686.74
				228.589	0.03827				492.375	653.74
				228.879	0.03824				492.738	630.74
				229.169	0.03821				493.101	588.74
				229.459	0.03819				493.463	565.74
				229.75	0.03816				493.826	538.74
				230	0.03813				494.188	509.74
				230.04	0.03813				494.551	485.74
				230.33	0.0381				494.913	461.74
				230.621	0.03807				495.275	459.74
				230.911	0.03805				495.638	411.74
				231.201	0.03802				496	383.74
				231.491	0.03799				496.362	380.74
				231.782	0.03796				496.724	375.74
				232.072	0.03794				497.086	348.74
				232.362	0.03791				497.448	351.74
				232.653	0.03788				497.81	331.74
				232.943	0.03786				498.172	320.74
				233.233	0.03783				498.534	332.74
				233.524	0.0378				498.896	325.74
				233.814	0.03778				499.258	329.74
				234.104	0.03775				499.62	352.74
				234.394	0.03773				499.981	358.74
				234.685	0.0377				500.343	357.74
				234.975	0.03768				500.705	391.74
				235.265	0.03765				501.066	411.74
				235.556	0.03762				501.428	433.74
				235.846	0.0376				501.79	424.74
				236.136	0.03757				502.151	424.74
				236.426	0.03755				502.512	420.74
				236.717	0.03752				502.874	417.74
				237.007	0.0375				503.235	413.74
				237.297	0.03747				503.597	401.74
				237.588	0.03745				503.958	370.74
				237.878	0.03743				504.319	367.74
				238.168	0.0374				504.68	339.74
				238.458	0.03738				505.041	294.74
				238.749	0.03735				505.402	302.74
				239.039	0.03733				505.763	269.74
				239.329	0.03731				506.124	253.74
				239.62	0.03728				506.485	265.74
				239.91	0.03726				506.846	255.74
				240	0.03725				507.207	257.74
				240.2	0.03724				507.568	233.74
				240.49	0.03721				507.929	232.74
				240.781	0.03719				508.29	231.74
				241.071	0.03717				508.65	221.74
				241.361	0.03714				509.011	249.74
				241.652	0.03712				509.371	265.74
				241.942	0.0371				509.732	245.74
				242.232	0.03708				510.093	273.74
				242.523	0.03705				510.453	278.74
				242.813	0.03703				510.813	274.74
				243.103	0.03701				511.174	265.74
				243.393	0.03699				511.534	281.74
				243.684	0.03697				511.894	273.74
				243.974	0.03694				512.255	294.74
				244.264	0.03692				512.615	284.74
				244.555	0.0369				512.975	309.74
				244.845	0.03688				513.335	302.74
				245.135	0.03686				513.695	285.74
				245.425	0.03684				514.055	315.74
				245.716	0.03682				514.415	336.74
				246.006	0.03679				514.775	322.74
				246.296	0.03677				515.135	364.74
				246.587	0.03675				515.495	340.74
				246.877	0.03673				515.855	340.74
				247.167	0.03671				516.215	359.74
				247.457	0.03669				516.574	369.74
				247.748	0.03667				516.934	371.74
				248.038	0.03665				517.294	396.74
				248.328	0.03663				517.653	399.74
				248.619	0.03661				518.013	427.74
				248.909	0.03659				518.372	411.74
				249.199	0.03657				518.732	444.74
				249.489	0.03655				519.091	430.74
				249.78	0.03653				519.45	463.74
				250	0.03652				519.81	448.74
				250.07	0.03651				520.169	444.74
				250.36	0.03649				520.528	459.74
				250.651	0.03647				520.887	477.74
				250.941	0.03646				521.247	501.74
				251.231	0.03644				521.606	490.74
				251.522	0.03642				521.965	510.74
				251.812	0.0364				522.324	537.74
				252.102	0.03638				522.683	530.74
				252.392	0.03636				523.042	534.74
				252.683	0.03634				523.4	548.74
				252.973	0.03632				523.759	567.74
				253.263	0.03631				524.118	584.74
				253.554	0.03629				524.477	579.74
				253.844	0.03627				524.835	571.74
				254.134	0.03625				525.194	585.74
				254.424	0.03623				525.553	621.74
				254.715	0.03622				525.911	594.74
				255.005	0.0362				526.27	603.74
				255.295	0.03618				526.628	622.74
				255.586	0.03616				526.987	580.74
				255.876	0.03614				527.345	615.74
				256.166	0.03613				527.703	588.74
				256.456	0.03611				528.062	614.74
				256.747	0.03609				528.42	587.74
				257.037	0.03608				528.778	567.74
				257.327	0.03606				529.136	609.74
				257.618	0.03604				529.494	590.74
				257.908	0.03602				529.852	609.74
				258.198	0.03601				530.21	601.74
				258.488	0.03599				530.568	598.74
				258.779	0.03597				530.926	613.74
				259.069	0.03596				531.284	634.74
				259.359	0.03594				531.642	634.74
				259.65	0.03593				532	602.74
				259.94	0.03591				532.358	625.74
				260	0.03591				532.715	649.74
				260.23	0.03589				533.073	636.74
				260.521	0.03588				533.431	640.74
				260.811	0.03586				533.788	617.74
				261.101	0.03584				534.146	595.74
				261.391	0.03583				534.503	640.74
				261.682	0.03581				534.861	634.74
				261.972	0.0358				535.218	612.74
				262.262	0.03578				535.575	615.74
				262.553	0.03577				535.933	587.74
				262.843	0.03575				536.29	617.74
				263.133	0.03574				536.647	605.74
				263.423	0.03572				537.004	578.74
				263.714	0.03571				537.361	590.74
				264.004	0.03569				537.718	582.74
				264.294	0.03568				538.075	577.74
				264.585	0.03566				538.432	578.74
				264.875	0.03565				538.789	589.74
				265.165	0.03563				539.146	553.74
				265.455	0.03562				539.503	533.74
				265.746	0.0356				539.86	549.74
				266.036	0.03559				540.217	540.74
				266.326	0.03557				540.573	524.74
				266.617	0.03556				540.93	513.74
				266.907	0.03554				541.287	519.74
				267.197	0.03553				541.643	525.74
				267.487	0.03552				542	524.74
				267.778	0.0355				542.356	528.74
				268.068	0.03549				542.713	509.74
				268.358	0.03547				543.069	501.74
				268.649	0.03546				543.425	506.74
				268.939	0.03545				543.782	491.74
				269.229	0.03543				544.138	497.74
				269.52	0.03542				544.494	480.74
				269.81	0.03541				544.85	492.74
				270	0.0354				545.206	474.74
				270.1	0.03539				545.562	499.74
				270.39	0.03538				545.918	491.74
				270.681	0.03536				546.274	496.74
				270.971	0.03535				546.63	479.74
				271.261	0.03534				546.986	511.74
				271.552	0.03533				547.342	488.74
				271.842	0.03531				547.698	492.74
				272.132	0.0353				548.054	473.74
				272.422	0.03529				548.409	504.74
				272.713	0.03527				548.765	459.74
				273.003	0.03526				549.121	446.74
				273.293	0.03525				549.476	476.74
				273.584	0.03524				549.832	449.74
				273.874	0.03522				550.187	440.74
				274.164	0.03521				550.543	438.74
				274.454	0.0352				550.898	437.74
				274.745	0.03519				551.253	448.74
				275.035	0.03517				551.609	419.74
				275.325	0.03516				551.964	412.74
				275.616	0.03515				552.319	396.74
				275.906	0.03514				552.674	421.74
				276.196	0.03512				553.029	410.74
				276.486	0.03511				553.384	399.74
				276.777	0.0351				553.739	393.74
				277.067	0.03509				554.094	380.74
				277.357	0.03508				554.449	397.74
				277.648	0.03506				554.804	368.74
				277.938	0.03505				555.159	387.74
				278.228	0.03504				555.514	384.74
				278.519	0.03503				555.869	364.74
				278.809	0.03502				556.223	403.74
				279.099	0.03501				556.578	376.74
				279.389	0.035				556.933	359.74
				279.68	0.03498				557.287	374.74
				279.97	0.03497				557.642	353.74
				280	0.03497				557.996	363.74
				280.26	0.03496				558.351	403.74
				280.551	0.03495				558.705	379.74
				280.841	0.03494				559.059	385.74
				281.131	0.03493				559.414	394.74
				281.421	0.03492				559.768	403.74
				281.712	0.03491				560.122	401.74
				282.002	0.0349				560.476	389.74
				282.292	0.03489				560.83	382.74
				282.583	0.03487				561.184	398.74
				282.873	0.03486				561.538	388.74
				283.163	0.03485				561.892	403.74
				283.453	0.03484				562.246	383.74
				283.744	0.03483				562.6	359.74
				284.034	0.03482				562.954	337.74
				284.324	0.03481				563.308	340.74
				284.615	0.0348				563.661	304.74
				284.905	0.03479				564.015	314.74
				285.195	0.03478				564.369	297.74
				285.485	0.03477				564.722	312.74
				285.776	0.03476				565.076	310.74
				286.066	0.03475				565.429	272.74
				286.356	0.03474				565.783	287.74
				286.647	0.03473				566.136	299.74
				286.937	0.03472				566.49	272.74
				287.227	0.03471				566.843	269.74
				287.518	0.0347				567.196	261.74
				287.808	0.03469				567.549	279.74
				288.098	0.03468				567.903	272.74
				288.388	0.03467				568.256	256.74
				288.679	0.03466				568.609	254.74
				288.969	0.03465				568.962	238.74
				289.259	0.03464				569.315	273.74
				289.55	0.03463				569.668	244.74
				289.84	0.03462				570.021	227.74
				290	0.03462				570.374	246.74
				290.13	0.03461				570.726	215.74
				290.42	0.03461				571.079	267.74
				290.711	0.0346				571.432	232.74
				291.001	0.03459				571.785	258.74
				291.291	0.03458				572.137	229.74
				291.582	0.03457				572.49	231.74
				300	0.03432				572.842	222.74
									573.195	234.74
									573.547	254.74
									573.9	222.74
									574.252	227.74
									574.604	243.74
									574.956	249.74
									575.309	222.74
									575.661	226.74
									576.013	243.74
									576.365	204.74
									576.717	220.74
									577.069	202.74
									577.421	239.74
									577.773	204.74
									578.125	201.74
									578.476	188.74
									578.828	194.74
									579.18	213.74
									579.531	194.74
									579.883	169.74
									580.235	181.74
									580.586	162.74
									580.938	183.74
									581.289	178.74
									581.64	198.74
									581.992	173.74
									582.343	186.74
									582.694	192.74
									583.045	172.74
									583.396	167.74
									583.748	171.74
									584.099	168.74
									584.45	167.74
									584.801	-1.26
									585.151	1.74
									585.502	0.74
									585.853	-1.26
									586.204
									586.555
									586.905
									587.256
									587.606
									587.957
									588.307

## Sheet: Supplementary Figure 3
Fig. S3
Thermoluminescence of Ca2Al2SiO7:Pr3+
Decay Time (1 min)			Decay Time (1 h)			Decay Time (3 h)			Decay Time (6 h)			Decay Time (12 h)			Decay Time (24 h)			Decay Time (12 h), stimulation by a white LED flashlight for 20 s
Temperature (°C)	Intensity		Temperature (°C)	Intensity		Temperature (°C)	Intensity		Temperature (°C)	Intensity		Temperature (°C)	Intensity		Temperature (°C)	Intensity		Temperature (°C)	Intensity
26.2841	0.08534		27.2007	0.00393		27.2007	0.00135		27.2007	0.000697496		27.2007	0.000265666		26.2841	0.000331296		27.0886	0.00192
26.2926	0.08915		27.203	0.0034		27.203	0.00147		27.203	0.000817754		27.203	0.000313969		26.2926	0.000441728		27.0974	0.00217
26.3022	0.09132		27.2067	0.00411		27.2067	0.00217		27.2067	0.000697496		27.2067	0.000374348		26.3022	0.000386512		27.1073	0.00169
26.313	0.0929		27.2116	0.00411		27.2116	0.00141		27.2116	0.000625342		27.2116	0.000265666		26.313	0.000386512		27.1185	0.00159
26.3251	0.08962		27.2179	0.00399		27.2179	0.00135		27.2179	0.000577238		27.2179	0.00025359		26.3251	0.000239269		27.1309	0.00215
26.3384	0.08933		27.2254	0.00428		27.2254	0.00223		27.2254	0.000721548		27.2254	0.000326045		26.3384	0.000478538		27.1446	0.00215
26.3532	0.09302		27.2343	0.0037		27.2343	0.00217		27.2343	0.000817754		27.2343	0.000277742		26.3532	0.000533754		27.1599	0.00164
26.3694	0.09284		27.2442	0.00334		27.2442	0.00211		27.2442	0.000553187		27.2442	0.000277742		26.3694	0.000368106		27.1766	0.00215
26.3872	0.08897		27.2554	0.00293		27.2554	0.00188		27.2554	0.000673445		27.2554	0.000277742		26.3872	0.000386512		27.1949	0.00199
26.4067	0.09566		27.2679	0.00364		27.2679	0.00217		27.2679	0.000889909		27.2679	0.000326045		26.4067	0.00031289		27.215	0.00192
26.4278	0.0915		27.2817	0.00375		27.2817	0.00176		27.2817	0.000481032		27.2817	0.000277742		26.4278	0.000404917		27.2368	0.00169
26.4507	0.09185		27.297	0.00323		27.297	0.00164		27.297	0.000529135		27.297	0.000265666		26.4507	0.000349701		27.2604	0.00207
26.4756	0.09466		27.3139	0.00358		27.3139	0.00141		27.3139	0.00108		27.3139	0.000265666		26.4756	0.000625781		27.286	0.00167
26.5023	0.09114		27.3323	0.00434		27.3323	0.00199		27.3323	0.000721548		27.3323	0.000277742		26.5023	0.000386512		27.3136	0.00192
26.5312	0.09578		27.3524	0.00375		27.3524	0.00164		27.3524	0.000938012		27.3524	0.00025359		26.5312	0.000257674		27.3433	0.00212
26.5621	0.09724		27.3743	0.00434		27.3743	0.00164		27.3743	0.000769651		27.3743	0.000374348		26.5621	0.000331296		27.3752	0.0023
26.5952	0.09543		27.3981	0.00323		27.3981	0.00135		27.3981	0.0007456		27.3981	0.000301893		26.5952	0.000423322		27.4093	0.00179
26.6306	0.0946		27.4238	0.0037		27.4238	0.00164		27.4238	0.00045698		27.4238	0.000144909		26.6306	0.000294485		27.4458	0.0021
26.6684	0.09889		27.4515	0.00428		27.4515	0.0017		27.4515	0.000673445		27.4515	0.000326045		26.6684	0.000331296		27.4848	0.00199
26.7087	0.09607		27.4814	0.00405		27.4814	0.00164		27.4814	0.000649393		27.4814	0.000362272		26.7087	0.000368106		27.5262	0.00164
26.7514	0.09326		27.5134	0.00463		27.5134	0.00129		27.5134	0.000408877		27.5134	0.00025359		26.7514	0.000460133		27.5703	0.00187
26.7968	0.09918		27.5477	0.00323		27.5477	0.00152		27.5477	0.000673445		27.5477	0.000326045		26.7968	0.000386512		27.6171	0.00217
26.8449	0.09589		27.5844	0.00428		27.5844	0.00164		27.5844	0.000697496		27.5844	0.000265666		26.8449	0.000349701		27.6666	0.00192
26.8957	0.10188		27.6236	0.00399		27.6236	0.00135		27.6236	0.000721548		27.6236	0.000289817		26.8957	0.000349701		27.719	0.00179
26.9493	0.10229		27.6653	0.00358		27.6386	0.00199		27.6653	0.00045698		27.6653	0.00016906		26.9493	0.000368106		27.7743	0.00212
27.0059	0.10018		27.7095	0.00463		27.6476	0.00164		27.7095	0.00045698		27.7095	0.000289817		27.0059	0.000368106		27.8326	0.00187
27.0655	0.10645		27.7565	0.00411		27.6577	0.00182		27.7565	0.000697496		27.7565	0.000289817		27.0655	0.00031289		27.8939	0.00179
27.1281	0.10211		27.8063	0.0037		27.6691	0.00223		27.8063	0.000841806		27.8063	0.000301893		27.1281	0.000368106		27.9585	0.00205
27.1938	0.10152		27.859	0.0037		27.6817	0.00176		27.859	0.000673445		27.859	0.000156984		27.1938	0.000441728		28.0262	0.00202
27.2628	0.10047		27.9178	0.00358		27.6958	0.00199		27.9145	0.000673445		27.9145	0.000265666		27.2628	0.000478538		28.0973	0.00184
27.335	0.1054		27.9269	0.0044		27.7113	0.00158		27.9731	0.00060129		27.9731	0.000326045		27.335	0.000515349		28.1717	0.00187
27.4105	0.10504		27.9371	0.00381		27.7284	0.00158		28.0348	0.0007456		28.0348	0.000156984		27.4105	0.000202458		28.2495	0.00182
27.4895	0.10317		27.9486	0.00352		27.7471	0.00211		28.0997	0.000649393		28.0997	0.000217363		27.4895	0.000349701		28.3309	0.00192
27.5718	0.10557		27.9614	0.00393		27.7675	0.00252		28.1678	0.000649393		28.1678	0.000398499		27.5718	0.000496943		28.4158	0.00184
27.6577	0.10628		27.9755	0.00405		27.7898	0.00217		28.2392	0.000625342		28.2392	0.000301893		27.6577	0.000349701		28.5043	0.00194
27.7472	0.1095		27.9912	0.00446		27.8139	0.00188		28.314	0.000625342		28.314	0.000350196		27.7472	0.000294485		28.5965	0.00207
27.8403	0.11003		28.0085	0.00457		27.84	0.00141		28.3922	0.000769651		28.3922	0.000350196		27.8403	0.000349701		28.6925	0.00177
27.937	0.10704		28.0274	0.00411		27.8681	0.00164		28.474	0.0007456		28.474	0.000265666		27.937	0.000349701		28.7922	0.00184
28.0375	0.10751		28.048	0.00452		27.8985	0.0017		28.5593	0.000505084		28.5593	0.000277742		28.0375	0.000368106		28.8958	0.00199
28.1418	0.1122		28.0705	0.00393		27.931	0.00147		28.6483	0.00060129		28.6483	0.00016906		28.1418	0.000349701		29.0032	0.00205
28.2499	0.1088		28.0949	0.00405		27.9658	0.00147		28.741	0.000577238		28.741	0.000229439		28.2499	0.000533754		29.1146	0.00215
28.3618	0.10563		28.1212	0.00434		28.0031	0.00205		28.8374	0.000697496		28.8374	0.000326045		28.3618	0.000404917		29.2299	0.00275
28.4776	0.11103		28.1497	0.00487		28.0428	0.00182		28.9376	0.000817754		28.9376	0.000229439		28.4776	0.000386512		29.3493	0.00215
28.5973	0.11255		28.1803	0.00463		28.0851	0.00158		29.0417	0.000889909		29.0417	0.000350196		28.5973	0.000331296		29.4727	0.00263
28.7211	0.11273		28.2131	0.00411		28.1301	0.00158		29.1497	0.000817754		29.1497	0.000301893		28.7211	0.000460133		29.6002	0.00212
28.8487	0.11572		28.2483	0.00481		28.1778	0.00188		29.2616	0.000529135		29.2616	0.000301893		28.8487	0.000386512		29.7318	0.00205
28.9805	0.12035		28.2859	0.00499		28.2283	0.00217		29.3776	0.000697496		29.3776	0.000313969		28.9805	0.000331296		29.8676	0.00217
29.1163	0.11484		28.3261	0.00475		28.2818	0.00147		29.4975	0.0007456		29.4975	0.00033812		29.1163	0.000331296		30.0075	0.00245
29.2561	0.1163		28.3688	0.0037		28.3382	0.00135		29.6216	0.000865858		29.6216	0.00033812		29.2561	0.000386512		30.1516	0.00235
29.4	0.1217		28.4142	0.00381		28.3977	0.0017		29.7497	0.0007456		29.7497	0.000241515		29.4	0.000368106		30.2999	0.00225
29.548	0.12604		28.4624	0.00393		28.4603	0.00194		29.882	0.000673445		29.882	0.000374348		29.548	0.000202458		30.4525	0.00207
29.7002	0.12551		28.5135	0.00446		28.5261	0.0017		30.0184	0.000817754		30.0184	0.00016906		29.7002	0.000386512		30.6093	0.00237
29.8565	0.12035		28.5674	0.00457		28.5953	0.00135		30.1591	0.000481032		30.1591	0.000144909		29.8565	0.000478538		30.7704	0.00237
30.0169	0.12628		28.6244	0.00657		28.6678	0.00199		30.3039	0.000625342		30.3039	0.000301893		30.0169	0.000404917		30.9357	0.00252
30.0703	0.13208		28.6845	0.00504		28.7437	0.00158		30.453	0.000649393		30.453	0.000265666		30.1815	0.000478538		31.1053	0.00232
30.1712	0.1278		28.7478	0.00463		28.8231	0.00188		30.6063	0.000697496		30.6063	0.000229439		30.3502	0.000331296		31.2792	0.00263
30.276	0.12815		28.8143	0.00569		28.9061	0.00194		30.7639	0.00060129		30.7639	0.00025359		30.523	0.000349701		31.4573	0.00273
30.3849	0.12452		28.8841	0.00581		28.9928	0.00258		30.9258	0.000625342		30.9258	0.000205287		30.7	0.000552159		31.6397	0.00227
30.4979	0.12809		28.9574	0.00516		29.0831	0.00217		31.092	0.000769651		31.092	0.00033812		30.8812	0.000331296		31.8265	0.0027
30.615	0.13566		29.034	0.00393		29.1772	0.00176		31.2624	0.000673445		31.2624	0.000217363		31.0664	0.000202458		32.0174	0.0021
30.7363	0.13191		29.1143	0.00639		29.2751	0.00199		31.4372	0.000721548		31.4372	0.000277742		31.2559	0.000368106		32.2126	0.0025
30.8618	0.1322		29.1981	0.00457		29.3768	0.00123		31.6162	0.000505084		31.6162	0.000265666		31.4494	0.000404917		32.4121	0.00232
30.9916	0.13589		29.2856	0.00469		29.4825	0.00199		31.7995	0.000865858		31.7995	0.000181136		31.647	0.000441728		32.6157	0.00245
31.1257	0.13548		29.3769	0.00516		29.5921	0.00135		31.9872	0.000408877		31.9872	0.000313969		31.8487	0.000533754		32.8236	0.00205
31.2641	0.13484		29.4719	0.00545		29.7057	0.00141		32.1791	0.00060129		32.1791	0.000313969		32.0545	0.000165648		33.0357	0.00265
31.4068	0.13982		29.5708	0.00481		29.8234	0.00282		32.3753	0.000553187		32.3753	0.000326045		32.2643	0.000368106		33.2519	0.00273
31.554	0.14211		29.6735	0.00499		29.9452	0.00182		32.5758	0.000481032		32.5758	0.000398499		32.4782	0.000404917		33.4723	0.00237
31.7055	0.13924		29.7803	0.00575		30.0711	0.00194		32.7805	0.000769651		32.7805	0.000229439		32.696	0.000460133		33.6968	0.00258
31.8615	0.14364		29.891	0.00504		30.2012	0.00258		32.9894	0.0007456		32.9894	0.000301893		32.9178	0.000404917		33.9255	0.00252
32.0219	0.15173		30.0058	0.00557		30.3355	0.00276		33.2025	0.000793703		33.2025	0.000265666		33.1436	0.000202458		34.1581	0.00205
32.1868	0.14979		30.1247	0.00604		30.474	0.00205		33.4199	0.000577238		33.4199	0.000362272		33.3733	0.000533754		34.3948	0.00225
32.3561	0.1505		30.2477	0.00592		30.6168	0.00147		33.6414	0.0007456		33.6414	0.00042265		33.6069	0.000404917		34.6356	0.0021
32.53	0.15548		30.3749	0.00569		30.7638	0.00252		33.867	0.000962064		33.867	0.000362272		33.8443	0.000257674		34.8802	0.00273
32.7083	0.15419		30.5063	0.00534		30.9152	0.00235		34.0968	0.000673445		34.0968	0.00033812		34.0855	0.00031289		35.1289	0.0029
32.8912	0.15238		30.6419	0.00487		31.0708	0.00194		34.3307	0.000721548		34.3307	0.000229439		34.3305	0.000515349		35.3814	0.00245
33.0785	0.15689		30.7818	0.00598		31.2308	0.00211		34.5686	0.00045698		34.5686	0.00025359		34.5793	0.000496943		35.6377	0.00263
33.2703	0.15144		30.926	0.00592		31.3951	0.00205		34.8105	0.000529135		34.8105	0.00042265		34.8317	0.000496943		35.8979	0.003
33.4667	0.16035		31.0746	0.00504		31.5638	0.0027		35.0564	0.000553187		35.0564	0.000362272		35.0879	0.000423322		36.1619	0.00265
33.6674	0.16516		31.2274	0.00651		31.7369	0.0017		35.3063	0.000505084		35.3063	0.000289817		35.3476	0.00027608		36.4296	0.00285
33.8727	0.16428		31.3847	0.00575		31.9143	0.00235		35.5601	0.000769651		35.5601	0.000217363		35.611	0.00031289		36.701	0.00232
34.0824	0.15695		31.5463	0.00633		32.096	0.00235		35.8177	0.000384826		35.8177	0.000350196		35.8778	0.000607375		36.9761	0.00273
34.2966	0.16399		31.7123	0.00733		32.2822	0.00311		36.0792	0.000553187		36.0792	0.000301893		36.1482	0.000368106		37.2547	0.00245
34.5152	0.17056		31.8827	0.00692		32.4727	0.00158		36.3445	0.000625342		36.3445	0.000229439		36.422	0.000404917		37.5369	0.00283
34.7382	0.16821		32.0574	0.00604		32.6675	0.00176		36.6136	0.000793703		36.6136	0.000265666		36.6992	0.000404917		37.8226	0.00273
34.9656	0.17572		32.2366	0.0061		32.8667	0.00158		36.8864	0.000673445		36.8864	0.000289817		36.9798	0.000460133		38.1118	0.0026
35.1974	0.17853		32.4202	0.00604		33.0702	0.00246		37.1628	0.000553187		37.1628	0.000277742		37.2638	0.000386512		38.4044	0.00278
35.4334	0.17478		32.6082	0.00757		33.278	0.00194		37.4428	0.000673445		37.4428	0.000265666		37.5509	0.000331296		38.7004	0.0027
35.6738	0.17765		32.8007	0.00587		33.4901	0.00194		37.7265	0.000673445		37.7265	0.000181136		37.8413	0.000331296		38.9997	0.0027
35.9185	0.1854		32.9975	0.00727		33.7065	0.00229		38.0136	0.000817754		38.0136	0.00025359		38.1349	0.000331296		39.3022	0.00283
36.1674	0.17971		33.1986	0.00663		33.9271	0.00223		38.3043	0.000673445		38.3043	0.000301893		38.4316	0.00031289		39.608	0.00359
36.4205	0.17959		33.4042	0.00698		34.152	0.00258		38.5984	0.0007456		38.5984	0.000277742		38.7314	0.00027608		39.9169	0.00293
36.6778	0.1868		33.6141	0.0071		34.381	0.00299		38.8958	0.000697496		38.8958	0.000277742		39.0342	0.000202458		40.229	0.00318
36.9393	0.19302		33.8284	0.00622		34.6143	0.00223		39.1966	0.00101		39.1966	0.000350196		39.34	0.000202458		40.5442	0.0025
37.2048	0.19443		34.0469	0.00733		34.8517	0.00258		39.5007	0.000986116		39.5007	0.000301893		39.6487	0.000496943		40.8623	0.0028
37.4744	0.18815		34.2698	0.00698		35.0932	0.00287		39.808	0.000673445		39.808	0.000301893		39.9603	0.000404917		41.1835	0.00305
37.748	0.19642		34.4969	0.00663		35.3388	0.0024		40.1185	0.000697496		40.1185	0.00033812		40.2747	0.000441728		41.5076	0.0027
38.0255	0.19267		34.7283	0.00721		35.5885	0.00194		40.4322	0.000769651		40.4322	0.000350196		40.592	0.000441728		41.8345	0.00305
38.307	0.20804		34.9639	0.00833		35.8421	0.00223		40.7489	0.000529135		40.7489	0.000277742		40.912	0.000460133		42.1643	0.00341
38.5924	0.20117		35.2037	0.00674		36.0998	0.00276		41.0687	0.000721548		41.0687	0.000301893		41.2346	0.000386512		42.4968	0.00303
38.8816	0.20006		35.4477	0.00886		36.3613	0.00211		41.3915	0.000673445		41.3915	0.000265666		41.56	0.000404917		42.8321	0.00288
39.1746	0.21501		35.6958	0.00669		36.6268	0.00199		41.7172	0.000529135		41.7172	0.000374348		41.8879	0.000423322		43.1701	0.00316
39.4714	0.20833		35.9479	0.00686		36.8961	0.00235		42.0458	0.000889909		42.0458	0.00033812		42.2184	0.000570565		43.5107	0.00346
39.7718	0.21296		36.2042	0.00739		37.1693	0.00211		42.3772	0.000841806		42.3772	0.00033812		42.5514	0.000515349		43.8539	0.00333
40.0759	0.21378		36.4644	0.00868		37.4462	0.00217		42.7115	0.000649393		42.7115	0.00016906		42.8868	0.000368106		44.1996	0.00295
40.3836	0.22029		36.7286	0.0088		37.7268	0.00317		43.0485	0.000817754		43.0485	0.000386423		43.2247	0.000460133		44.5478	0.00298
40.6948	0.22205		36.9968	0.00721		38.0111	0.00235		43.3881	0.000865858		43.3881	0.000301893		43.5649	0.00031289		44.8984	0.00247
41.0095	0.23132		37.2688	0.00909		38.2991	0.00293		43.7304	0.0007456		43.7304	0.000277742		43.9075	0.000349701		45.2515	0.00311
41.3277	0.22962		37.5447	0.00833		38.5906	0.00199		44.0754	0.000793703		44.0754	0.000519256		44.2523	0.000496943		45.6069	0.00348
41.6492	0.22968		37.8244	0.00891		38.8856	0.00323		44.4228	0.000817754		44.4228	0.000374348		44.5994	0.000368106		45.9646	0.00326
41.9741	0.23396		38.1079	0.00768		39.1842	0.00229		44.7728	0.000649393		44.7728	0.000277742		44.9487	0.000368106		46.3246	0.00328
42.3023	0.23584		38.3951	0.01026		39.4861	0.00258		45.1252	0.000553187		45.1252	0.00025359		45.3002	0.000404917		46.6868	0.00303
42.6336	0.24504		38.6859	0.00762		39.7915	0.00305		45.48	0.000553187		45.48	0.000289817		45.6537	0.000239269		47.0512	0.00321
42.9682	0.24622		38.9804	0.00933		40.1002	0.0024		45.8372	0.000793703		45.8372	0.00033812		46.0094	0.000331296		47.4177	0.00409
43.3059	0.24856		39.2784	0.00938		40.4122	0.00205		46.1968	0.000769651		46.1968	0.000326045		46.367	0.000294485		47.7863	0.00323
43.6467	0.24809		39.58	0.00862		40.7274	0.00282		46.5586	0.000913961		46.5586	0.000301893		46.7267	0.000257674		48.157	0.00343
43.9905	0.26035		39.885	0.00938		41.0458	0.0027		46.9226	0.000841806		46.9226	0.00016906		47.0883	0.000349701		48.5297	0.00343
44.3373	0.26235		40.1934	0.00874		41.3674	0.00293		47.2888	0.000625342		47.2888	0.000301893		47.4518	0.000460133		48.9043	0.00346
44.687	0.25777		40.5052	0.00915		41.692	0.0037		47.6572	0.000577238		47.6572	0.000313969		47.8172	0.000257674		49.2809	0.00359
45.0395	0.26633		40.8204	0.01026		42.0197	0.00364		48.0277	0.000673445		48.0277	0.000277742		48.1845	0.000331296		49.6594	0.00331
45.3949	0.27261		41.1388	0.00997		42.3503	0.00305		48.4002	0.0007456		48.4002	0.000386423		48.5535	0.000404917		50.0398	0.00391
45.753	0.27302		41.4604	0.01073		42.6839	0.00375		48.7748	0.000865858		48.7748	0.000326045		48.9244	0.000349701		50.4219	0.00374
46.1139	0.27613		41.7852	0.01067		43.0204	0.00293		49.1513	0.000673445		49.1513	0.00016906		49.2969	0.000423322		50.8059	0.00359
46.4774	0.27795		42.1131	0.01079		43.3597	0.00293		49.5298	0.00103		49.5298	0.000241515		49.6712	0.000441728		51.1916	0.00333
46.8436	0.28997		42.4441	0.01015		43.7018	0.00276		49.9102	0.000889909		49.9102	0.000289817		50.0471	0.000460133		51.579	0.00364
47.2123	0.29185		42.7781	0.01091		44.0466	0.00299		50.2925	0.000625342		50.2925	0.000277742		50.4246	0.000386512		51.9681	0.00381
47.5836	0.29654		43.1151	0.01185		44.3941	0.00305		50.6766	0.000938012		50.6766	0.000362272		50.8038	0.00027608		52.3589	0.00364
47.9573	0.29015		43.4549	0.01138		44.7443	0.0037		51.0625	0.00060129		51.0625	0.000289817		51.1845	0.000349701		52.7512	0.00356
48.3334	0.30387		43.7977	0.01067		45.097	0.0037		51.4501	0.000865858		51.4501	0.000265666		51.5667	0.000460133		53.1452	0.00419
48.712	0.30757		44.1432	0.0105		45.4523	0.00317		51.8395	0.000649393		51.8395	0.000350196		51.9504	0.000349701		53.5406	0.00429
49.0928	0.30839		44.4915	0.01132		45.8101	0.00311		52.2306	0.000673445		52.2306	0.000374348		52.3357	0.000220864		53.9377	0.00338
49.476	0.31185		44.8426	0.0122		46.1703	0.0037		52.6233	0.0007456		52.6233	0.00033812		52.7223	0.000441728		54.3361	0.00341
49.8614	0.32111		45.1962	0.01155		46.5329	0.00317		53.0177	0.000793703		53.0177	0.000350196		53.1104	0.000331296		54.7361	0.00381
50.249	0.32774		45.5525	0.01296		46.8979	0.00375		53.4136	0.000865858		53.4136	0.000313969		53.4998	0.000294485		55.1375	0.00465
50.6388	0.33472		45.9114	0.0129		47.2652	0.00346		53.8111	0.000793703		53.8111	0.000446802		53.8906	0.000220864		55.5402	0.00414
51.0307	0.33578		46.2728	0.01261		47.6347	0.00299		54.2101	0.000769651		54.2101	0.000301893		54.2828	0.000570565		55.9444	0.00404
51.4247	0.33736		46.6367	0.01243		48.0065	0.00334		54.6106	0.000938012		54.6106	0.000374348		54.6762	0.000552159		56.3498	0.00477
51.8207	0.34158		47.0029	0.0122		48.3805	0.00305		55.0125	0.000889909		55.0125	0.000313969		55.0709	0.000515349		56.7566	0.0046
52.2186	0.35103		47.3716	0.01132		48.7566	0.00416		55.4159	0.000962064		55.4159	0.000229439		55.4668	0.000570565		57.1647	0.00404
52.6186	0.34985		47.7426	0.01378		49.1348	0.00358		55.8207	0.00103		55.8207	0.000241515		55.864	0.000441728		57.574	0.00482
53.0205	0.36		48.1159	0.01367		49.515	0.00375		56.2269	0.000889909		56.2269	0.000326045		56.2623	0.000386512		57.9845	0.00424
53.4242	0.36528		48.4914	0.0122		49.8973	0.00311		56.6344	0.000697496		56.6344	0.000434726		56.6619	0.000386512		58.3963	0.00513
53.8298	0.3746		48.8692	0.01378		50.2815	0.0037		57.0433	0.000841806		57.0433	0.000386423		57.0626	0.000441728		58.8092	0.00518
54.2372	0.37625		49.2491	0.01337		50.6677	0.00446		57.4534	0.000986116		57.4534	0.00033812		57.4643	0.000404917		59.2233	0.00419
54.6463	0.38117		49.6311	0.01408		51.0558	0.00387		57.8648	0.000865858		57.8648	0.000410575		57.8672	0.000331296		59.6386	0.00533
55.0572	0.38733		50.0152	0.01431		51.4457	0.00434		58.2774	0.000817754		58.2774	0.000434726		58.2712	0.000515349		60.0549	0.00487
55.4698	0.38933		50.4013	0.01578		51.8375	0.00452		58.6912	0.00106		58.6912	0.00042265		58.6762	0.000423322		60.4723	0.00467
55.884	0.39038		50.7894	0.01548		52.231	0.00481		59.1063	0.000793703		59.1063	0.000289817		59.0822	0.000368106		60.8907	0.00495
56.2999	0.38674		51.1795	0.01578		52.6263	0.00504		59.5224	0.000889909		59.5224	0.00042265		59.4892	0.000515349		61.3102	0.00449
56.7174	0.41179		51.5715	0.01396		53.0233	0.00463		59.9397	0.000889909		59.9397	0.00025359		59.8973	0.00031289		61.7307	0.00497
57.1364	0.41877		51.9654	0.01648		53.422	0.00422		60.3582	0.000721548		60.3582	0.000289817		60.3062	0.000386512		62.1522	0.00414
57.557	0.42065		52.3611	0.0156		53.8223	0.00452		60.7777	0.000841806		60.7777	0.000326045		60.7161	0.000349701		62.5747	0.00487
57.979	0.42909		52.7586	0.01595		54.2242	0.00416		61.1983	0.00103		61.1983	0.000313969		61.127	0.000423322		62.9981	0.00482
58.4025	0.439		53.1579	0.01677		54.6277	0.00364		61.6199	0.000913961		61.6199	0.000362272		61.5387	0.000404917		63.4224	0.00492
58.8275	0.43349		53.5589	0.01877		55.0328	0.00393		62.0425	0.000817754		62.0425	0.000313969		61.9513	0.000349701		63.8476	0.0052
59.2539	0.44416		53.9616	0.01853		55.4394	0.00487		62.4661	0.00103		62.4661	0.000495105		62.3647	0.000239269		64.2737	0.0047
59.6816	0.44528		54.3659	0.01818		55.8475	0.0051		62.8907	0.000889909		62.8907	0.000265666		62.779	0.000386512		64.7007	0.00487
60.1107	0.45906		54.7719	0.01918		56.257	0.00487		63.3162	0.000817754		63.3162	0.000289817		63.1941	0.000423322		65.1285	0.00492
60.5411	0.46141		55.1795	0.01736		56.6679	0.00446		63.7427	0.000865858		63.7427	0.000410575		63.61	0.000220864		65.5571	0.0054
60.9728	0.46856		55.5887	0.01848		57.0802	0.00493		64.1701	0.00108		64.1701	0.000301893		64.0267	0.000294485		65.9865	0.0052
61.4058	0.47607		55.9994	0.02006		57.494	0.00499		64.5983	0.000913961		64.5983	0.00025359		64.4441	0.000331296		66.4167	0.00515
61.84	0.47449		56.4116	0.01959		57.909	0.00499		65.0275	0.000841806		65.0275	0.000265666		64.8623	0.000404917		66.8477	0.00563
62.2754	0.48358		56.8252	0.01865		58.3254	0.00557		65.4574	0.000721548		65.4574	0.000289817		65.2812	0.00031289		67.2794	0.0055
62.7121	0.50076		57.2403	0.02		58.743	0.00499		65.8882	0.000889909		65.8882	0.000265666		65.7007	0.000496943		67.7119	0.00603
63.1498	0.51114		57.6568	0.02111		59.1619	0.00563		66.3198	0.000841806		66.3198	0.000374348		66.121	0.000368106		68.145	0.00502
63.5887	0.51026		58.0747	0.02188		59.582	0.00504		66.7522	0.0013		66.7522	0.000362272		66.542	0.00031289		68.5789	0.00535
64.0288	0.51355		58.4939	0.02223		60.0033	0.00557		67.1853	0.000817754		67.1853	0.00025359		66.9636	0.000294485		69.0134	0.00603
64.4699	0.51842		58.9145	0.02164		60.4258	0.0068		67.6192	0.00103		67.6192	0.000362272		67.3858	0.000496943		69.4485	0.00596
64.9121	0.52305		59.3364	0.02305		60.8494	0.00522		68.0538	0.00103		68.0538	0.000313969		67.8087	0.000478538		69.8843	0.00608
65.3553	0.52821		59.7595	0.02176		61.2742	0.00592		68.4892	0.00135		68.4892	0.000193212		68.2322	0.000441728		70.3208	0.00629
65.7995	0.5329		60.1838	0.0244		61.7001	0.0054		68.9252	0.000673445		68.9252	0.000362272		68.6562	0.000533754		70.7578	0.00596
66.2447	0.54669		60.6094	0.02299		62.1271	0.00651		69.3619	0.000962064		69.3619	0.00042265		69.0808	0.000349701		71.1954	0.00659
66.6909	0.54117		61.0362	0.02434		62.5551	0.00581		69.7993	0.00113		69.7993	0.000470953		69.506	0.000423322		71.6336	0.00677
67.1381	0.56622		61.4641	0.02411		62.9841	0.00739		70.2373	0.00113		70.2373	0.00033812		69.9318	0.000460133		72.0724	0.00667
67.5861	0.56903		61.8932	0.02698		63.4141	0.00692		70.6759	0.000913961		70.6759	0.000470953		70.3581	0.000478538		72.5117	0.00656
68.0351	0.56762		62.3233	0.02645		63.8452	0.00598		71.1152	0.00106		71.1152	0.000265666		70.7848	0.000441728		72.9516	0.00603
68.4849	0.5739		62.7546	0.02968		64.2772	0.00569		71.555	0.00113		71.555	0.000410575		71.2121	0.000441728		73.3919	0.00712
68.9356	0.5654		63.1869	0.02751		64.7101	0.00604		71.9954	0.00101		71.9954	0.000350196		71.6399	0.000441728		73.8328	0.00661
69.3872	0.59625		63.6203	0.02616		65.144	0.00674		72.4364	0.00127		72.4364	0.000362272		72.0682	0.000478538		74.2742	0.00641
69.8396	0.60135		64.0547	0.02751		65.5787	0.00698		72.8779	0.0012		72.8779	0.00033812		72.4969	0.000404917		74.7161	0.00641
70.2928	0.60111		64.4901	0.03161		66.0144	0.00815		73.32	0.00106		73.32	0.000446802		72.9261	0.000331296		75.1584	0.00634
70.7467	0.61584		64.9265	0.03044		66.4509	0.0078		73.7626	0.00118		73.7626	0.000386423		73.3558	0.000533754		75.6012	0.00591
71.2014	0.62252		65.3638	0.03138		66.8882	0.0078		74.2057	0.00118		74.2057	0.000398499		73.7858	0.000441728		76.0444	0.00664
71.6569	0.62581		65.802	0.02979		67.3263	0.00663		74.6493	0.00101		74.6493	0.000374348		74.2163	0.000460133		76.4881	0.00674
72.1131	0.63044		66.2412	0.03214		67.7653	0.00962		75.0934	0.00125		75.0934	0.000229439		74.6472	0.000404917		76.9322	0.00742
72.57	0.6278		66.6812	0.03261		68.205	0.00809		75.538	0.00137		75.538	0.000458878		75.0785	0.000220864		77.3767	0.00656
73.0276	0.64833		67.1221	0.03349		68.6455	0.00833		75.983	0.000938012		75.983	0.000277742		75.5102	0.000386512		77.8216	0.00694
73.4859	0.65437		67.5638	0.03378		69.0867	0.0085		76.4285	0.00106		76.4285	0.000241515		75.9423	0.000423322		78.2669	0.0075
73.9448	0.65144		68.0064	0.03261		69.5286	0.00798		76.8744	0.00147		76.8744	0.000458878		76.3748	0.000368106		78.7126	0.00752
74.4043	0.65543		68.4498	0.03589		69.9713	0.00856		77.3207	0.00132		77.3207	0.000434726		76.8076	0.000368106		79.1587	0.00707
74.8645	0.66446		68.8939	0.03431		70.4146	0.00956		77.7675	0.00127		77.7675	0.000507181		77.2408	0.00027608		79.6052	0.0078
75.3253	0.67179		69.3389	0.03977		70.8586	0.0085		78.2147	0.00106		78.2147	0.000507181		77.6744	0.000404917		80.052	0.00727
75.7867	0.68792		69.7845	0.03554		71.3033	0.00809		78.6622	0.00147		78.6622	0.00033812		78.1083	0.000386512		80.4992	0.00773
76.2487	0.67977		70.2309	0.0383		71.7485	0.00927		79.1102	0.00108		79.1102	0.000531332		78.5425	0.000533754		80.9467	0.00735
76.7112	0.68762		70.678	0.03994		72.1945	0.01038		79.5585	0.00123		79.5585	0.000470953		78.9771	0.000644186		81.3946	0.00717
77.1743	0.69707		71.1259	0.04106		72.641	0.01056		80.0072	0.00108		80.0072	0.000398499		79.412	0.000478538		81.8428	0.0076
77.6379	0.71548		71.5743	0.04182		73.0881	0.01202		80.4563	0.00111		80.4563	0.000446802		79.8472	0.000460133		82.2914	0.00722
78.102	0.71636		72.0235	0.04158		73.5358	0.00891		80.9058	0.00127		80.9058	0.000507181		80.2828	0.000515349		82.7402	0.00677
78.5666	0.71343		72.4733	0.04551		73.984	0.01003		81.3556	0.00127		81.3556	0.000519256		80.7186	0.00058897		83.1894	0.00762
79.0317	0.72235		72.9237	0.04663		74.4328	0.01038		81.8057	0.00135		81.8057	0.000313969		81.1548	0.000699402		83.6389	0.0072
79.4973	0.73249		73.3747	0.04745		74.8821	0.01009		82.2562	0.00113		82.2562	0.000483029		81.5912	0.000607375		84.0888	0.00788
79.9634	0.73326		73.8264	0.0444		75.3319	0.01044		82.707	0.00139		82.707	0.000470953		82.028	0.000478538		84.5389	0.00707
80.43	0.7393		74.2785	0.04463		75.7823	0.01091		83.1581	0.00115		83.1581	0.00033812		82.4651	0.000423322		84.9893	0.00846
80.8969	0.75994		74.7313	0.04815		76.2331	0.01196		83.6096	0.00106		83.6096	0.000374348		82.9024	0.000478538		85.44	0.00831
81.3644	0.74839		75.1846	0.04862		76.6844	0.01296		84.0614	0.0018		84.0614	0.000410575		83.34	0.000423322		85.8911	0.00909
81.8322	0.74974		75.6385	0.04938		77.1362	0.01179		84.5135	0.0013		84.5135	0.000410575		83.7779	0.000496943		86.3424	0.00843
82.3005	0.76123		76.0929	0.05196		77.5884	0.01343		84.9659	0.00132		84.9659	0.000410575		84.2161	0.000515349		86.794	0.00833
82.7692	0.77238		76.5477	0.05091		78.0411	0.01308		85.4185	0.00144		85.4185	0.000458878		84.6546	0.000533754		87.2459	0.00803
83.2382	0.77607		77.0031	0.05449		78.4942	0.01167		85.8715	0.00147		85.8715	0.000446802		85.0933	0.000680997		87.698	0.00808
83.7077	0.77413		77.459	0.0563		78.9478	0.01449		86.3248	0.00159		86.3248	0.000362272		85.5323	0.000441728		88.1505	0.00884
84.1776	0.80434		77.9154	0.05478		79.4017	0.01314		86.7784	0.00149		86.7784	0.000434726		85.9716	0.000441728		88.6032	0.00896
84.6478	0.79636		78.3722	0.05425		79.8561	0.01284		87.2323	0.000962064		87.2323	0.000434726		86.4111	0.00031289		89.0562	0.00891
85.1184	0.80323		78.8294	0.0573		80.3108	0.01267		87.6865	0.00176		87.6865	0.000386423		86.8509	0.000386512		89.5094	0.00813
85.5893	0.81337		79.2871	0.05906		80.766	0.01296		88.1409	0.00132		88.1409	0.000483029		87.2909	0.000607375		89.9629	0.00853
86.0607	0.81548		79.7452	0.0583		81.2215	0.01543		88.5957	0.00176		88.5957	0.000410575		87.7313	0.000515349		90.4167	0.00937
86.5323	0.82287		80.2038	0.06504		81.6774	0.01449		89.0507	0.00152		89.0507	0.000567559		88.1718	0.000423322		90.8708	0.00932
87.0043	0.82405		80.6627	0.06199		82.1337	0.01449		89.5059	0.00147		89.5059	0.000519256		88.6126	0.000570565		91.3251	0.00884
87.4767	0.82821		81.1221	0.06463		82.5903	0.01472		89.9615	0.00154		89.9615	0.000434726		89.0537	0.000386512		91.7796	0.00851
87.9493	0.8434		81.5818	0.06592		83.0473	0.01748		90.4173	0.00188		90.4173	0.000555483		89.495	0.000496943		92.2344	0.00833
88.4223	0.84364		82.0419	0.06757		83.5046	0.01765		90.8734	0.00166		90.8734	0.000531332		89.9365	0.000496943		92.6894	0.0099
88.8957	0.84944		82.5024	0.0678		83.9622	0.01408		91.3297	0.00149		91.3297	0.000555483		90.3782	0.000257674		93.1447	0.00937
89.3693	0.84012		82.9633	0.07079		84.4202	0.01607		91.7863	0.00176		91.7863	0.000458878		90.8202	0.000478538		93.6002	0.00919
89.8432	0.86581		83.4245	0.06786		84.8785	0.01695		92.2431	0.00176		92.2431	0.000374348		91.2624	0.000515349		94.056	0.00987
90.3175	0.86088		83.8861	0.0749		85.3371	0.01672		92.7002	0.00161		92.7002	0.000483029		91.7049	0.000386512		94.512	0.00957
90.7921	0.87355		84.3481	0.0739		85.7961	0.01877		93.1576	0.00166		93.1576	0.000567559		92.1475	0.000552159		94.9682	0.01
91.267	0.8729		84.8103	0.07478		86.2554	0.01912		93.6151	0.00207		93.6151	0.000579635		92.5904	0.000699402		95.4246	0.01086
91.7421	0.8763		85.2729	0.07771		86.7149	0.01848		94.073	0.00212		94.073	0.000495105		93.0334	0.000515349		95.8812	0.0098
92.2176	0.87689		85.7359	0.07982		87.1748	0.02018		94.531	0.00173		94.531	0.000483029		93.4767	0.000644186		96.338	0.00959
92.6933	0.88287		86.1991	0.08293		87.635	0.01924		94.9893	0.00166		94.9893	0.00033812		93.9201	0.000441728		96.795	0.00932
93.1694	0.89443		86.6627	0.08194		88.0955	0.02094		95.4478	0.00233		95.4478	0.000652089		94.3637	0.000460133		97.2522	0.0105
93.6457	0.89449		87.1266	0.08827		88.5562	0.02006		95.9065	0.00216		95.9065	0.000470953		94.8075	0.000515349		97.7096	0.00927
94.1223	0.90903		87.5909	0.09138		89.0173	0.02053		96.3654	0.00197		96.3654	0.000615862		95.2515	0.000680997		98.1672	0.00944
94.5992	0.91326		88.0554	0.09337		89.4786	0.02053		96.8246	0.00171		96.8246	0.000591711		95.6956	0.000552159		98.6249	0.01058
95.0764	0.90258		88.5202	0.09255		89.9403	0.02117		97.2839	0.00192		97.2839	0.000688316		96.1399	0.000625781		99.0828	0.0107
95.5538	0.92018		88.9853	0.09255		90.4022	0.02276		97.7434	0.00209		97.7434	0.000615862		96.5843	0.000754618		99.5408	0.00977
96.0316	0.92575		89.4507	0.09642		90.8644	0.02299		98.2031	0.00212		98.2031	0.000664165		97.0288	0.000423322		99.9989	0.0101
96.5095	0.91343		89.9165	0.1007		91.3268	0.02452		98.663	0.00204		98.663	0.000446802		97.4735	0.000644186		100.457	0.0106
96.9878	0.93079		90.3825	0.10217		91.7896	0.02446		99.123	0.0019		99.123	0.000555483		97.9182	0.000625781		100.916	0.0106
97.4663	0.93232		90.8487	0.10205		92.2525	0.02569		99.5832	0.00178		99.5832	0.000652089		98.3631	0.000680997		101.374	0.01093
97.945	0.94633		91.3153	0.10639		92.7158	0.0268		100.043	0.00188		100.043	0.000555483		98.808	0.000625781		101.833	0.00952
98.424	0.94152		91.7822	0.10739		93.1793	0.02364		100.504	0.00241		100.504	0.000531332		99.253	0.000791428		102.291	0.01126
98.9032	0.92364		92.2493	0.10862		93.6431	0.02633		100.965	0.00236		100.965	0.000615862		99.698	0.000699402		102.75	0.01098
99.3827	0.93378		92.7167	0.11384		94.1071	0.02774		101.425	0.00219		101.425	0.000760771		100.143	0.000570565		103.209	0.01108
99.8624	0.9522		93.1844	0.11202		94.5714	0.02657		101.886	0.00289		101.886	0.000603786		100.588	0.000625781		103.667	0.0107
100.342	0.94909		93.6523	0.11742		95.0359	0.03003		102.347	0.00209		102.347	0.000664165		101.033	0.000791428		104.126	0.01182
100.823	0.94891		94.1205	0.11871		95.5007	0.03067		102.808	0.00221		102.808	0.000784922		101.478	0.000607375		104.585	0.01141
101.303	0.96147		94.589	0.12393		95.9657	0.0295		103.269	0.00277		103.269	0.000712468		101.924	0.000496943		105.043	0.0106
101.783	0.96774		95.0577	0.12375		96.4309	0.03091		103.73	0.00291		103.73	0.000652089		102.369	0.000570565		105.502	0.01192
102.264	0.96551		95.5267	0.12809		96.8964	0.0315		104.191	0.00286		104.191	0.000760771		102.814	0.000662591		105.961	0.01134
102.745	0.9712		95.9959	0.13114		97.3621	0.03437		104.652	0.00241		104.652	0.000784922		103.258	0.000791428		106.419	0.0107
103.226	0.96768		96.4654	0.12962		97.828	0.03062		105.113	0.00281		105.113	0.000760771		103.703	0.000754618		106.878	0.01139
103.708	0.9705		96.9351	0.13249		98.2941	0.03525		105.574	0.00238		105.574	0.000579635		104.148	0.000773023		107.336	0.01154
104.189	0.96721		97.405	0.13982		98.7604	0.03607		106.035	0.00262		106.035	0.000688316		104.592	0.000680997		107.794	0.01106
104.671	0.96569		97.8752	0.14176		99.2268	0.03519		106.496	0.0031		106.496	0.000736619		105.037	0.000791428		108.252	0.01149
105.152	0.97971		98.3455	0.14299		99.6935	0.0363		106.957	0.00245		106.957	0.000458878		105.481	0.000883455		108.71	0.01106
105.634	0.98229		98.8161	0.14985		100.16	0.03877		107.417	0.00243		107.417	0.000821149		105.925	0.000809834		109.167	0.01121
106.116	0.98428		99.2869	0.14909		100.627	0.0376		107.878	0.0033		107.878	0.000700392		106.369	0.000717807		109.625	0.01169
106.598	0.98457		99.7579	0.15384		101.095	0.04029		108.338	0.00298		108.338	0.000833225		106.812	0.00086505		110.082	0.01149
107.081	0.97795		100.229	0.16616		101.562	0.04088		108.799	0.00265		108.799	0.000772846		107.255	0.000515349		110.539	0.01199
107.563	0.99419		100.701	0.15818		102.029	0.04235		109.259	0.00298		109.259	0.000760771		107.698	0.000975482		110.995	0.01235
108.045	0.98622		101.172	0.16088		102.497	0.04012		109.719	0.00293		109.719	0.000652089		108.141	0.000625781		111.451	0.01227
108.527	0.98229		101.644	0.16956		102.965	0.04158		110.178	0.00351		110.178	0.00121		108.583	0.000773023		111.907	0.01278
109.01	0.9922		102.116	0.17267		103.432	0.04393		110.638	0.00344		110.638	0.000893604		109.025	0.000736213		112.363	0.01444
109.492	0.97378		102.588	0.17531		103.9	0.04669		111.097	0.00356		111.097	0.0011		109.467	0.000717807		112.818	0.01164
109.975	0.99865		103.06	0.1783		104.368	0.04422		111.556	0.00332		111.556	0.000784922		109.908	0.000699402		113.273	0.0123
110.457	0.97642		103.532	0.18305		104.836	0.0451		112.014	0.00315		112.014	0.000881528		110.349	0.000773023		113.727	0.01214
110.939	0.98065		104.005	0.18645		105.304	0.05079		112.472	0.00303		112.472	0.000893604		110.789	0.000846644		114.181	0.01305
111.421	0.99484		104.477	0.19378		105.772	0.05355		112.93	0.00337		112.93	0.000627938		111.229	0.000736213		114.634	0.01252
111.904	1		104.95	0.19402		106.24	0.05126		113.388	0.00339		113.388	0.000953982		111.669	0.000662591		115.087	0.01371
112.386	0.98651		105.422	0.1946		106.708	0.05091		113.845	0.00426		113.845	0.0011		112.108	0.000791428		115.539	0.01245
112.867	0.99208		105.895	0.19666		107.176	0.05343		114.301	0.00373		114.301	0.00099021		112.546	0.000773023		115.991	0.01245
113.349	0.98616		106.368	0.20223		107.644	0.05296		114.757	0.0038		114.757	0.000953982		112.984	0.000846644		116.442	0.01293
113.831	0.99566		106.841	0.20874		108.112	0.05384		115.213	0.00366		115.213	0.00103		113.421	0.000920266		116.893	0.0124
114.312	0.99842		107.313	0.21167		108.58	0.05531		115.668	0.00394		115.668	0.001		113.858	0.00090186		117.343	0.01376
114.793	0.98856		107.786	0.21326		109.048	0.05484		116.123	0.00443		116.123	0.00121		114.294	0.000975482		117.792	0.01386
115.274	0.98194		108.259	0.20927		109.515	0.05982		116.577	0.00435		116.577	0.00144		114.729	0.000736213		118.241	0.01336
115.755	0.98117		108.731	0.2261		109.983	0.05806		117.03	0.00382		117.03	0.00107		115.164	0.000717807		118.689	0.01444
116.235	0.99689		109.204	0.23261		110.45	0.06217		117.483	0.00428		117.483	0.00129		115.598	0.000828239		119.137	0.01336
116.715	0.99132		109.677	0.22833		110.917	0.06774		117.936	0.0039		117.936	0.000833225		116.032	0.000717807		119.584	0.01328
117.195	0.99812		110.149	0.24276		111.384	0.06305		118.387	0.0044		118.387	0.00117		116.465	0.00086505		120.03	0.01462
117.674	0.98804		110.621	0.24669		111.85	0.06475		118.838	0.0045		118.838	0.00111		116.897	0.00107		120.475	0.0126
118.153	0.981		111.094	0.24416		112.317	0.06528		119.289	0.00471		119.289	0.0012		117.328	0.000791428		120.92	0.01351
118.632	0.98827		111.566	0.24528		112.783	0.07073		119.739	0.00507		119.739	0.00124		117.759	0.000993887		121.364	0.01366
119.11	0.97038		112.037	0.25384		113.249	0.0722		120.188	0.00406		120.188	0.00114		118.189	0.000957076		121.807	0.01353
119.588	0.99226		112.509	0.26023		113.714	0.06886		120.636	0.00445		120.636	0.00122		118.618	0.000920266		122.249	0.0131
120.065	0.97836		112.98	0.25912		114.179	0.07091		121.084	0.00539		121.084	0.00129		119.047	0.000754618		122.691	0.01386
120.542	0.96968		113.451	0.27267		114.644	0.07736		121.531	0.00455		121.531	0.001		119.475	0.00090186		123.132	0.01416
121.018	0.96891		113.922	0.26891		115.109	0.07513		121.977	0.0052		121.977	0.00126		119.902	0.000791428		123.572	0.01348
121.494	0.95894		114.393	0.27372		115.572	0.07771		122.422	0.00527		122.422	0.00115		120.328	0.00101		124.012	0.01399
121.969	0.96698		114.863	0.28346		116.036	0.07754		122.867	0.00517		122.867	0.00129		120.754	0.000828239		124.45	0.01389
122.443	0.97765		115.333	0.27789		116.499	0.08698		123.311	0.00532		123.311	0.00124		121.179	0.000920266		124.888	0.01462
122.917	0.97185		115.802	0.28886		116.962	0.08921		123.754	0.00539		123.754	0.00132		121.603	0.00114		125.325	0.01454
123.39	0.96534		116.271	0.29402		117.424	0.08422		124.196	0.00548		124.196	0.00159		122.026	0.00112		125.761	0.01497
123.863	0.95836		116.74	0.2949		117.885	0.08721		124.638	0.00618		124.638	0.00126		122.449	0.000883455		126.197	0.01464
124.335	0.96123		117.208	0.30886		118.346	0.08751		125.079	0.00611		125.079	0.00155		122.87	0.000993887		126.632	0.01424
124.806	0.95736		117.676	0.30745		118.807	0.09067		125.519	0.00633		125.519	0.00155		123.292	0.000846644		127.066	0.01535
125.277	0.95249		118.143	0.32182		119.266	0.09155		125.958	0.00666		125.958	0.00147		123.712	0.00133		127.499	0.01444
125.747	0.94622		118.61	0.31677		119.726	0.09537		126.396	0.00625		126.396	0.00153		124.132	0.00105		127.931	0.01409
126.216	0.95261		119.076	0.32141		120.184	0.09425		126.834	0.00621		126.834	0.00157		124.551	0.00116		128.363	0.01525
126.684	0.94944		119.542	0.32704		120.642	0.09619		127.271	0.00724		127.271	0.002		124.969	0.000993887		128.794	0.01586
127.152	0.93865		120.007	0.32933		121.099	0.09836		127.707	0.00758		127.707	0.00138		125.386	0.0011		129.225	0.01626
127.618	0.94933		120.471	0.34469		121.556	0.1007		128.143	0.00712		128.143	0.00145		125.803	0.00101		129.654	0.01482
128.084	0.94587		120.935	0.34604		122.012	0.10352		128.577	0.00661		128.577	0.00181		126.22	0.00116		130.083	0.01452
128.55	0.94452		121.398	0.34716		122.467	0.10862		129.011	0.00717		129.011	0.00185		126.635	0.00116		130.512	0.0152
129.014	0.92475		121.861	0.35308		122.921	0.10328		129.445	0.007		129.445	0.0017		127.05	0.00118		130.94	0.0156
129.478	0.93988		122.322	0.35771		123.375	0.10587		129.877	0.00685		129.877	0.00174		127.465	0.00105		131.367	0.01507
129.941	0.92933		122.784	0.35584		123.828	0.10991		130.309	0.00714		130.309	0.00187		127.879	0.00114		131.793	0.01591
130.403	0.92258		123.244	0.36182		124.28	0.11478		130.74	0.00657		130.74	0.00182		128.292	0.00101		132.219	0.01525
130.864	0.91713		123.704	0.36798		124.732	0.11466		131.171	0.00774		131.171	0.0019		128.705	0.00123		132.645	0.01601
131.324	0.92059		124.163	0.36868		125.182	0.11672		131.601	0.0077		131.601	0.00215		129.118	0.00131		133.07	0.01593
131.784	0.91191		124.621	0.38106		125.632	0.12393		132.03	0.00755		132.03	0.00186		129.529	0.0012		133.494	0.01517
132.243	0.9007		125.079	0.38833		126.081	0.12158		132.459	0.00827		132.459	0.0021		129.941	0.0012		133.918	0.01563
132.7	0.90786		125.536	0.39672		126.529	0.12874		132.887	0.00823		132.887	0.00199		130.352	0.0012		134.342	0.01586
133.158	0.89912		125.991	0.39238		126.977	0.12962		133.315	0.00767		133.315	0.00209		130.763	0.00151		134.765	0.01626
133.614	0.89959		126.447	0.40452		127.424	0.12757		133.742	0.00825		133.742	0.00194		131.173	0.00127		135.188	0.0155
134.07	0.89032		126.901	0.40587		127.87	0.1322		134.169	0.00825		134.169	0.00186		131.583	0.00153		135.611	0.01644
134.524	0.89543		127.355	0.40868		128.315	0.13284		134.595	0.00854		134.595	0.0022		131.993	0.0011		136.033	0.01573
134.978	0.89114		127.808	0.42018		128.759	0.13677		135.021	0.00928		135.021	0.00227		132.402	0.00129		136.455	0.01621
135.432	0.88581		128.26	0.41572		129.203	0.13924		135.446	0.00914		135.446	0.002		132.812	0.00144		136.877	0.0179
135.884	0.86891		128.711	0.42557		129.646	0.13894		135.871	0.00873		135.871	0.00256		133.221	0.00149		137.299	0.01644
136.336	0.85783		129.161	0.43537		130.088	0.13789		136.296	0.00964		136.296	0.00256		133.63	0.00121		137.72	0.01666
136.787	0.86375		129.611	0.4288		130.529	0.14698		136.72	0.01013		136.72	0.00244		134.039	0.00158		138.142	0.01563
137.238	0.8593		130.06	0.43238		130.969	0.15185		137.144	0.0102		137.144	0.00246		134.447	0.00144		138.563	0.0156
137.688	0.86516		130.508	0.44633		131.409	0.14845		137.568	0.01037		137.568	0.00237		134.856	0.00173		138.984	0.01626
138.137	0.85971		130.955	0.43572		131.848	0.15677		137.992	0.0101		137.992	0.00221		135.265	0.00121		139.405	0.01568
138.585	0.85507		131.402	0.4434		132.287	0.15214		138.416	0.01034		138.416	0.00287		135.674	0.00169		139.827	0.01694
139.033	0.84381		131.847	0.45625		132.725	0.15988		138.839	0.01065		138.839	0.00255		136.082	0.00173		140.248	0.01621
139.481	0.84645		132.292	0.46393		133.162	0.15572		139.263	0.01037		139.263	0.00238		136.491	0.00167		140.669	0.01679
139.928	0.84393		132.737	0.4644		133.598	0.16199		139.686	0.01258		139.686	0.00268		136.9	0.00182		141.091	0.01659
140.374	0.83601		133.18	0.46411		134.034	0.16223		140.109	0.01169		140.109	0.00279		137.309	0.00147		141.512	0.01679
140.82	0.82827		133.623	0.46358		134.469	0.16557		140.533	0.01191		140.533	0.00264		137.719	0.00191		141.934	0.01601
141.266	0.8193		134.065	0.46551		134.904	0.17044		140.956	0.01191		140.956	0.00296		138.128	0.00147		142.356	0.01692
141.711	0.81894		134.507	0.47109		135.338	0.17372		141.38	0.01258		141.38	0.00272		138.538	0.00177		142.779	0.01724
142.155	0.81314		134.948	0.47326		135.772	0.16962		141.803	0.01186		141.803	0.00293		138.948	0.00186		143.201	0.01737
142.6	0.81848		135.388	0.48182		136.205	0.18798		142.227	0.01268		142.227	0.00307		139.358	0.00167		143.624	0.01755
143.044	0.8017		135.827	0.48194		136.638	0.18399		142.651	0.01263		142.651	0.0028		139.769	0.00186		144.047	0.0174
143.488	0.80862		136.267	0.49191		137.07	0.18135		143.075	0.01335		143.075	0.00328		140.18	0.00208		144.471	0.01818
143.931	0.79455		136.705	0.48751		137.502	0.17977		143.5	0.01347		143.5	0.00343		140.591	0.00195		144.895	0.01772
144.375	0.79988		137.143	0.49167		137.933	0.19132		143.924	0.01402		143.924	0.00303		141.003	0.00177		145.319	0.01714
144.818	0.78493		137.581	0.49062		138.364	0.18815		144.349	0.01316		144.349	0.00338		141.415	0.00186		145.744	0.01714
145.261	0.77806		138.018	0.49155		138.795	0.19238		144.775	0.01424		144.775	0.00348		141.828	0.00201		146.169	0.01777
145.704	0.78293		138.454	0.50592		139.226	0.19067		145.2	0.01405		145.2	0.00333		142.241	0.0021		146.595	0.01815
146.147	0.76059		138.891	0.50757		139.656	0.19801		145.626	0.0152		145.626	0.00354		142.654	0.00206		147.021	0.01742
146.59	0.76956		139.326	0.51314		140.087	0.20457		146.053	0.01515		146.053	0.00344		143.068	0.00206		147.447	0.01717
147.033	0.76768		139.762	0.51284		140.517	0.20522		146.48	0.01559		146.48	0.00338		143.482	0.00212		147.875	0.01785
147.476	0.75243		140.197	0.51326		140.946	0.20311		146.907	0.01486		146.907	0.0039		143.897	0.00214		148.302	0.01777
147.919	0.74974		140.632	0.50938		141.376	0.20381		147.335	0.01472		147.335	0.0036		144.313	0.00228		148.73	0.01899
148.362	0.76135		141.067	0.51889		141.806	0.20663		147.763	0.01599		147.763	0.00398		144.729	0.00226		149.159	0.01833
148.805	0.74915		141.502	0.52305		142.236	0.21161		148.192	0.01599		148.192	0.00437		145.145	0.00208		149.588	0.01765
149.249	0.72258		141.936	0.50721		142.666	0.21572		148.621	0.01693		148.621	0.00385		145.563	0.00214		150.018	0.01757
149.693	0.73695		142.37	0.52504		143.096	0.21912		149.051	0.017		149.051	0.00401		145.98	0.00206		150.449	0.01868
150.137	0.73507		142.804	0.51243		143.525	0.2166		149.482	0.01729		149.482	0.0042		146.398	0.00215		150.879	0.01835
150.581	0.72018		143.239	0.52692		143.956	0.21906		149.912	0.01696		149.912	0.00442		146.817	0.0026		151.311	0.018
151.026	0.71243		143.673	0.53478		144.386	0.22264		150.344	0.01669		150.344	0.00461		147.236	0.00239		151.743	0.01813
151.471	0.70428		144.107	0.52399		144.816	0.22381		150.776	0.01842		150.776	0.00479		147.656	0.00272		152.176	0.01883
151.916	0.69689		144.541	0.53026		145.247	0.2244		151.208	0.01859		151.208	0.00476		148.076	0.00252		152.609	0.01858
152.362	0.70733		144.975	0.53238		145.678	0.22446		151.642	0.01866		151.642	0.00477		148.497	0.00293		153.042	0.01894
152.808	0.6888		145.41	0.52733		146.109	0.22845		152.075	0.01773		152.075	0.00495		148.918	0.00247		153.476	0.01818
153.255	0.68082		145.844	0.53167		146.54	0.22135		152.509	0.01953		152.509	0.00539		149.34	0.00243		153.911	0.01911
153.702	0.68762		146.279	0.53114		146.972	0.22897		152.944	0.01888		152.944	0.00512		149.762	0.00243		154.346	0.01873
154.149	0.68481		146.714	0.53114		147.404	0.22739		153.379	0.02047		153.379	0.00527		150.184	0.00265		154.781	0.01939
154.598	0.67959		147.149	0.53918		147.837	0.22956		153.815	0.01982		153.815	0.00482		150.607	0.003		155.217	0.01974
155.046	0.6729		147.585	0.53179		148.27	0.23343		154.251	0.02011		154.251	0.00543		151.031	0.00291		155.654	0.01881
155.495	0.67824		148.02	0.53378		148.703	0.24176		154.688	0.02001		154.688	0.00495		151.454	0.00258		156.09	0.01916
155.945	0.65859		148.457	0.52938		149.137	0.24311		155.125	0.02133		155.125	0.00575		151.879	0.00309		156.528	0.01954
156.395	0.65789		148.893	0.5332		149.571	0.24264		155.563	0.02181		155.563	0.0056		152.303	0.0032		156.965	0.01899
156.846	0.65718		149.33	0.5268		150.006	0.23648		156.001	0.02167		156.001	0.00591		152.728	0.00304		157.403	0.02093
157.298	0.64827		149.767	0.52968		150.441	0.24434		156.44	0.02203		156.44	0.00537		153.153	0.00307		157.841	0.01899
157.75	0.63765		150.205	0.54768		150.877	0.24557		156.879	0.02213		156.879	0.0058		153.578	0.00283		158.279	0.01916
158.202	0.6424		150.643	0.53877		151.313	0.23877		157.318	0.02234		157.318	0.006		154.003	0.00317		158.718	0.02083
158.655	0.63138		151.082	0.52927		151.75	0.2454		157.758	0.0246		157.758	0.0058		154.429	0.00307		159.156	0.01858
159.109	0.63132		151.521	0.52762		152.188	0.24106		158.198	0.02412		158.198	0.00601		154.855	0.00318		159.595	0.01949
159.563	0.62123		151.961	0.53935		152.626	0.24622		158.638	0.02436		158.638	0.00681		155.281	0.00333		160.034	0.02007
160.018	0.61355		152.401	0.52669		153.064	0.25853		159.078	0.0248		159.078	0.00616		155.707	0.00342		160.473	0.01899
160.473	0.6027		152.842	0.51806		153.503	0.24698		159.519	0.02415		159.519	0.00621		156.133	0.00315		160.912	0.02108
160.929	0.60287		153.283	0.52581		153.943	0.2532		159.96	0.02482		159.96	0.0064		156.559	0.00416		161.351	0.0204
161.386	0.59695		153.725	0.53038		154.383	0.25284		160.401	0.02595		160.401	0.00679		156.985	0.0034		161.79	0.02027
161.843	0.59672		154.167	0.5149		154.824	0.2556		160.842	0.02598		160.842	0.00735		157.411	0.00375		162.229	0.02096
162.3	0.59484		154.61	0.5329		155.265	0.24962		161.283	0.02804		161.283	0.00712		157.836	0.00357		162.668	0.01881
162.758	0.58604		155.054	0.52199		155.707	0.25566		161.725	0.0259		161.725	0.00725		158.262	0.00363		163.106	0.02227
163.217	0.58346		155.498	0.52809		156.15	0.24968		162.166	0.02783		162.166	0.0074		158.687	0.0041		163.545	0.02166
163.675	0.57449		155.943	0.50657		156.592	0.25812		162.607	0.02946		162.607	0.00747		159.112	0.00361		163.983	0.02007
164.135	0.55619		156.388	0.51906		157.036	0.25859		163.048	0.02853		163.048	0.00754		159.537	0.0037		164.421	0.02217
164.594	0.56487		156.834	0.51801		157.48	0.25924		163.489	0.02908		163.489	0.00754		159.962	0.00399		164.858	0.02128
165.054	0.56323		157.28	0.51144		157.924	0.24938		163.93	0.02975		163.93	0.00761		160.386	0.00427		165.295	0.02048
165.515	0.55589		157.727	0.51032		158.369	0.25566		164.371	0.0311		164.371	0.00825		160.81	0.00412		165.732	0.02209
165.975	0.54381		158.174	0.50628		158.814	0.25548		164.811	0.02908		164.811	0.00882		161.233	0.00431		166.168	0.01972
166.436	0.53935		158.622	0.50399		159.26	0.25044		165.251	0.03139		165.251	0.00877		161.656	0.00392		166.604	0.0205
166.897	0.54199		159.07	0.49161		159.706	0.24944		165.691	0.03119		165.691	0.00848		162.078	0.0042		167.04	0.0225
167.358	0.53279		159.519	0.49243		160.152	0.25396		166.13	0.03144		166.13	0.00845		162.5	0.0049		167.474	0.02409
167.82	0.52886		159.969	0.49408		160.599	0.24716		166.569	0.03031		166.569	0.00907		162.921	0.00427		167.908	0.02181
168.281	0.52416		160.418	0.49455		161.046	0.25513		167.008	0.03187		167.008	0.00895		163.342	0.00447		168.342	0.02169
168.743	0.51806		160.868	0.48704		161.493	0.25279		167.446	0.03264		167.446	0.00938		163.762	0.00508		168.775	0.02209
169.205	0.51601		161.319	0.4807		161.94	0.25331		167.883	0.03091		167.883	0.00973		164.181	0.0053		169.207	0.02214
169.666	0.5054		161.77	0.48141		162.388	0.26012		168.32	0.0318		168.32	0.00933		164.6	0.00514		169.638	0.02303
170.128	0.49425		162.221	0.47255		162.835	0.26217		168.756	0.03249		168.756	0.00959		165.018	0.00479		170.069	0.023
170.589	0.49601		162.672	0.47419		163.283	0.25795		169.192	0.03271		169.192	0.00977		165.435	0.0053		170.499	0.02323
171.051	0.4956		163.124	0.47595		163.731	0.25431		169.627	0.03447		169.627	0.00979		165.851	0.00508		170.928	0.02343
171.512	0.49138		163.576	0.46123		164.179	0.25595		170.061	0.03613		170.061	0.0099		166.266	0.00537		171.356	0.02378
171.973	0.49226		164.028	0.46669		164.627	0.25167		170.495	0.03596		170.495	0.00972		166.681	0.00569		171.783	0.02232
172.434	0.48123		164.48	0.45806		165.075	0.25249		170.928	0.03608		170.928	0.01063		167.095	0.00554		172.21	0.0228
172.894	0.48152		164.933	0.46194		165.523	0.25208		171.36	0.03714		171.36	0.01081		167.508	0.00585		172.635	0.02232
173.354	0.47935		165.385	0.45132		165.97	0.25783		171.791	0.03779		171.791	0.01113		167.92	0.00506		173.06	0.02335
173.814	0.46698		165.838	0.44123		166.418	0.2532		172.221	0.03841		172.221	0.01096		168.331	0.00534		173.483	0.02333
174.273	0.46023		166.29	0.43525		166.865	0.25202		172.651	0.03757		172.651	0.01153		168.741	0.00591		173.906	0.02373
174.732	0.46323		166.742	0.44211		167.312	0.2437		173.079	0.03639		173.079	0.01168		169.15	0.00626		174.327	0.02446
175.19	0.45636		167.195	0.44023		167.759	0.25021		173.507	0.03779		173.507	0.01169		169.558	0.00602		174.748	0.02267
175.648	0.44422		167.647	0.43109		168.205	0.25138		173.934	0.03812		173.934	0.012		169.965	0.00547		175.168	0.02388
176.105	0.4407		168.099	0.43466		168.651	0.24575		174.359	0.03993		174.359	0.0118		170.371	0.00567		175.587	0.02325
176.562	0.43443		168.551	0.441		169.097	0.25085		174.784	0.03956		174.784	0.01263		170.777	0.00593		176.004	0.02517
177.017	0.43613		169.002	0.42598		169.542	0.24874		175.208	0.03966		175.208	0.01164		171.181	0.00631		176.421	0.02426
177.473	0.43261		169.454	0.4207		169.987	0.24416		175.631	0.04178		175.631	0.01293		171.584	0.00628		176.837	0.02431
177.927	0.42979		169.905	0.41519		170.431	0.24018		176.053	0.03971		176.053	0.01256		171.987	0.00635		177.251	0.02595
178.381	0.42235		170.355	0.41255		170.875	0.2461		176.473	0.04216		176.473	0.01345		172.388	0.00736		177.665	0.02436
178.833	0.42375		170.805	0.40792		171.318	0.24416		176.893	0.04077		176.893	0.01309		172.788	0.00574		178.077	0.0231
179.285	0.40874		171.255	0.40663		171.76	0.23443		177.312	0.04207		177.312	0.01431		173.188	0.00672		178.489	0.02434
179.737	0.41003		171.704	0.40721		172.201	0.23689		177.73	0.04346		177.73	0.01315		173.586	0.0071		178.9	0.02489
180.187	0.41326		172.153	0.39877		172.642	0.23531		178.146	0.04279		178.146	0.01325		173.984	0.00672		179.309	0.02477
180.636	0.39965		172.601	0.3993		173.083	0.23273		178.562	0.04373		178.562	0.01559		174.38	0.00687		179.718	0.02469
181.084	0.39396		173.048	0.40106		173.522	0.23361		178.977	0.0418		178.977	0.0142		174.776	0.00688		180.126	0.02603
181.532	0.39196		173.495	0.39284		173.96	0.23519		179.391	0.04411		179.391	0.01436		175.171	0.00699		180.533	0.02661
181.978	0.3888		173.941	0.3895		174.398	0.22123		179.803	0.04618		179.803	0.01532		175.565	0.00703		180.939	0.02525
182.424	0.38211		174.386	0.38176		174.835	0.22581		180.215	0.04435		180.215	0.01519		175.958	0.00762		181.344	0.02616
182.868	0.37607		174.831	0.37941		175.271	0.22733		180.626	0.04483		180.626	0.01571		176.35	0.00858		181.748	0.02568
183.312	0.37742		175.275	0.3715		175.706	0.2244		181.036	0.04661		181.036	0.01525		176.741	0.00773		182.151	0.02575
183.754	0.37179		175.718	0.37273		176.14	0.22217		181.445	0.04685		181.445	0.01541		177.132	0.00808		182.554	0.02823
184.195	0.36891		176.16	0.36428		176.573	0.2261		181.853	0.04868		181.853	0.01624		177.522	0.00751		182.956	0.02608
184.635	0.36047		176.601	0.36974		177.006	0.21402		182.26	0.04558		182.26	0.0158		177.911	0.00764		183.357	0.02482
185.075	0.36616		177.041	0.34909		177.437	0.21648		182.666	0.04856		182.666	0.01697		178.299	0.00786		183.757	0.02444
185.513	0.35543		177.481	0.35977		177.867	0.21138		183.071	0.04789		183.071	0.01646		178.687	0.00952		184.157	0.0257
185.95	0.35343		177.919	0.35501		178.296	0.21953		183.476	0.0457		183.476	0.01692		179.074	0.00782		184.556	0.02727
186.386	0.34915		178.357	0.35056		178.724	0.21718		183.88	0.04983		183.88	0.01662		179.46	0.00791		184.954	0.02754
186.821	0.33889		178.793	0.34563		179.152	0.21126		184.283	0.04844		184.283	0.01706		179.846	0.00869		185.351	0.02742
187.255	0.33067		179.229	0.33455		179.578	0.20909		184.685	0.04726		184.685	0.01786		180.232	0.00871		185.748	0.02656
187.688	0.33003		179.664	0.33713		180.003	0.20815		185.087	0.04846		185.087	0.01787		180.616	0.00907		186.145	0.02689
188.119	0.33202		180.097	0.33279		180.427	0.20757		185.488	0.04904		185.488	0.01792		181.001	0.00898		186.541	0.02638
188.55	0.33296		180.53	0.3261		180.85	0.20798		185.888	0.04907		185.888	0.01856		181.384	0.0095		186.937	0.02636
188.98	0.3217		180.961	0.32651		181.272	0.20387		186.288	0.05152		186.288	0.01855		181.768	0.00998		187.332	0.02762
189.409	0.31777		181.392	0.32528		181.693	0.20469		186.687	0.04902		186.687	0.01897		182.151	0.00948		187.726	0.0277
189.837	0.32282		181.821	0.31472		182.113	0.2068		187.085	0.05181		187.085	0.01878		182.533	0.00987		188.121	0.02782
190.264	0.31091		182.25	0.31132		182.532	0.19572		187.483	0.05342		187.483	0.01939		182.916	0.00999		188.515	0.02719
190.69	0.31238		182.677	0.31466		182.95	0.18968		187.881	0.05022		187.881	0.01944		183.298	0.01068		188.908	0.02709
191.115	0.30012		183.103	0.30845		183.367	0.19425		188.278	0.05051		188.278	0.01922		183.679	0.00994		189.302	0.02828
191.539	0.30305		183.528	0.30399		183.783	0.19056		188.674	0.05183		188.674	0.02023		184.061	0.01056		189.695	0.02666
191.962	0.30152		183.953	0.30205		184.198	0.19654		189.071	0.05169		189.071	0.02154		184.442	0.0099		190.088	0.02962
192.385	0.29067		184.376	0.29501		184.613	0.18639		189.467	0.0495		189.467	0.02084		184.823	0.01049		190.481	0.02689
192.806	0.29331		184.798	0.2922		185.026	0.18258		189.862	0.05186		189.862	0.02069		185.204	0.01084		190.873	0.02954
193.227	0.29226		185.219	0.28375		185.438	0.18323		190.258	0.05234		190.258	0.02036		185.585	0.00988		191.266	0.02802
193.647	0.281		185.64	0.28047		185.85	0.18534		190.653	0.05087		190.653	0.02111		185.966	0.01012		191.658	0.02805
194.067	0.27337		186.059	0.28545		186.261	0.18317		191.048	0.05284		191.048	0.02101		186.347	0.01029		192.051	0.02878
194.486	0.27894		186.477	0.27924		186.671	0.18334		191.443	0.05349		191.443	0.02137		186.728	0.01132		192.443	0.03032
194.904	0.26956		186.895	0.28		187.08	0.18053		191.837	0.05253		191.837	0.0234		187.108	0.01119		192.836	0.02858
195.321	0.27161		187.311	0.26669		187.488	0.17548		192.232	0.05077		192.232	0.02262		187.489	0.01119		193.228	0.02818
195.738	0.26821		187.727	0.26921		187.896	0.17713		192.626	0.05436		192.626	0.02267		187.87	0.0115		193.621	0.02782
196.155	0.26663		188.142	0.26804		188.303	0.16897		193.021	0.05344		193.021	0.02256		188.251	0.01185		194.014	0.02944
196.57	0.26446		188.556	0.26381		188.709	0.17367		193.415	0.05272		193.415	0.02436		188.633	0.0118		194.407	0.02823
196.986	0.25883		188.969	0.26018		189.115	0.17449		193.81	0.05359		193.81	0.02356		189.014	0.01228		194.8	0.02845
197.401	0.25331		189.382	0.25783		189.52	0.17097		194.204	0.05238		194.204	0.02282		189.395	0.01235		195.193	0.03002
197.816	0.25384		189.794	0.25636		189.924	0.16921		194.599	0.05287		194.599	0.02346		189.777	0.01316		195.586	0.02873
198.23	0.25126		190.205	0.24592		190.329	0.15941		194.994	0.05438		194.994	0.0239		190.159	0.01239		195.98	0.0285
198.644	0.24317		190.615	0.25372		190.732	0.16569		195.389	0.05527		195.389	0.02345		190.541	0.0127		196.374	0.02924
199.057	0.24516		191.025	0.24182		191.135	0.16381		195.784	0.05236		195.784	0.02436		190.924	0.01334		196.768	0.02926
199.471	0.2407		191.434	0.24111		191.538	0.16117		196.179	0.05541		196.179	0.02448		191.306	0.01294		197.162	0.02939
199.884	0.23572		191.843	0.23179		191.94	0.15941		196.574	0.05299		196.574	0.02525		191.689	0.01375		197.557	0.02944
200.297	0.23361		192.251	0.23185		192.342	0.15777		196.97	0.0521		196.97	0.02443		192.072	0.01415		197.951	0.02901
200.71	0.2261		192.659	0.22088		192.744	0.15408		197.365	0.05282		197.365	0.02468		192.456	0.01369		198.347	0.02908
201.123	0.2315		193.066	0.22581		193.145	0.15554		197.761	0.05258		197.761	0.02507		192.839	0.01401		198.742	0.02825
201.536	0.2271		193.473	0.22299		193.546	0.14956		198.158	0.05438		198.158	0.02612		193.223	0.01312		199.138	0.02886
201.948	0.22645		193.879	0.22721		193.947	0.14757		198.554	0.05282		198.554	0.02575		193.608	0.01428		199.534	0.02916
202.361	0.21326		194.285	0.22188		194.348	0.14727		198.951	0.05628		198.951	0.02597		193.992	0.01423		199.93	0.02982
202.774	0.2112		194.691	0.21642		194.749	0.14979		199.348	0.05407		199.348	0.02636		194.377	0.01489		200.327	0.0303
203.187	0.21026		195.096	0.20956		195.149	0.15126		199.746	0.05226		199.746	0.02735		194.762	0.01496		200.724	0.02959
203.6	0.21038		195.501	0.21572		195.55	0.14886		200.144	0.05236		200.144	0.02645		195.148	0.01463		201.121	0.02873
204.012	0.21091		195.906	0.20716		195.95	0.14516		200.542	0.05438		200.542	0.02593		195.534	0.01448		201.519	0.03004
204.426	0.20551		196.311	0.20522		196.351	0.1451		200.94	0.05421		200.94	0.02687		195.92	0.01425		201.917	0.02835
204.839	0.20985		196.716	0.21056		196.751	0.14117		201.339	0.05224		201.339	0.02838		196.306	0.01421		202.315	0.02954
205.252	0.20147		197.121	0.20674		197.152	0.13284		201.738	0.05311		201.738	0.02727		196.693	0.01437		202.714	0.02818
205.666	0.1966		197.525	0.19144		197.552	0.13525		202.137	0.05337		202.137	0.02745		197.08	0.01588		203.113	0.03012
206.08	0.19443		197.93	0.18915		197.953	0.1376		202.537	0.05207		202.537	0.02701		197.467	0.01533		203.512	0.02931
206.494	0.18874		198.334	0.18598		198.354	0.13185		202.937	0.05224		202.937	0.0284		197.855	0.01623		203.911	0.02921
206.908	0.19331		198.739	0.18997		198.755	0.13103		203.337	0.05193		203.337	0.02817		198.243	0.01555		204.311	0.02926
207.323	0.18909		199.143	0.1939		199.156	0.12827		203.738	0.05166		203.738	0.02881		198.631	0.01623		204.711	0.02987
207.738	0.18886		199.548	0.18657		199.557	0.1261		204.139	0.0525		204.139	0.02863		199.019	0.015		205.111	0.02853
208.153	0.18082		199.953	0.18469		199.959	0.12674		204.54	0.054		204.54	0.02812		199.407	0.01607		205.511	0.0309
208.569	0.17642		200.358	0.17589		200.361	0.1251		204.941	0.05354		204.941	0.0286		199.796	0.01588		205.912	0.0284
208.984	0.17672		200.763	0.17959		200.763	0.12868		205.343	0.05202		205.343	0.02936		200.185	0.0169		206.313	0.03002
209.401	0.17179		201.168	0.17261		201.165	0.12182		205.745	0.05335		205.745	0.02971		200.574	0.01756		206.714	0.0282
209.817	0.17413		201.573	0.16997		201.568	0.11771		206.147	0.05229		206.147	0.02905		200.963	0.01809		207.115	0.02956
210.234	0.16909		201.979	0.16587		201.971	0.11619		206.549	0.05289		206.549	0.03024		201.352	0.01734		207.516	0.02795
210.651	0.16504		202.385	0.16827		202.374	0.11572		206.952	0.05207		206.952	0.02926		201.742	0.0175		207.917	0.02908
211.069	0.16716		202.791	0.16581		202.777	0.11355		207.355	0.05113		207.355	0.03002		202.131	0.01758		208.318	0.03047
211.486	0.1593		203.197	0.16235		203.181	0.11161		207.758	0.05123		207.758	0.0294		202.52	0.01702		208.72	0.02989
211.905	0.15308		203.604	0.15718		203.585	0.10944		208.161	0.05101		208.161	0.02975		202.91	0.01817		209.121	0.02999
212.323	0.15331		204.011	0.15255		203.99	0.10727		208.564	0.05111		208.564	0.02988		203.299	0.01747		209.522	0.02972
212.742	0.15982		204.418	0.16246		204.395	0.10897		208.967	0.05149		208.967	0.03058		203.689	0.01841		209.924	0.02931
213.161	0.15255		204.826	0.15138		204.8	0.10733		209.37	0.05046		209.37	0.03017		204.078	0.01872		210.325	0.02828
213.58	0.15161		205.234	0.15056		205.205	0.10874		209.774	0.05106		209.774	0.03036		204.468	0.018		210.726	0.02855
214	0.15378		205.642	0.14903		205.611	0.1037		210.177	0.04844		210.177	0.03085		204.857	0.01791		211.128	0.02757
214.42	0.14645		206.05	0.14804		206.017	0.10469		210.581	0.05109		210.581	0.03048		205.246	0.01861		211.529	0.02651
214.84	0.14111		206.459	0.15038		206.423	0.09801		210.984	0.05034		210.984	0.03038		205.635	0.01863		211.93	0.02901
215.261	0.14569		206.868	0.14757		206.83	0.10534		211.387	0.04875		211.387	0.03103		206.024	0.01837		212.33	0.02956
215.682	0.14117		207.278	0.13572		207.237	0.10229		211.791	0.04765		211.791	0.03032		206.413	0.01879		212.731	0.02878
216.103	0.13613		207.688	0.13935		207.644	0.10141		212.194	0.04904		212.194	0.031		206.801	0.01868		213.131	0.028
216.524	0.13496		208.098	0.14152		208.052	0.09783		212.597	0.05075		212.597	0.03099		207.189	0.01986		213.531	0.02679
216.945	0.13654		208.508	0.13132		208.459	0.10452		213	0.0494		213	0.03123		207.577	0.01934		213.931	0.02765
217.367	0.13818		208.919	0.13519		208.867	0.09666		213.403	0.04928		213.403	0.02955		207.965	0.02026		214.331	0.02858
217.788	0.13982		209.33	0.12979		209.276	0.09472		213.805	0.0463		213.805	0.03122		208.353	0.01944		214.73	0.02701
218.21	0.13543		209.741	0.12639		209.684	0.09513		214.208	0.04832		214.208	0.03206		208.74	0.02087		215.129	0.02749
218.632	0.12669		210.153	0.12592		210.093	0.09384		214.61	0.04789		214.61	0.03047		209.126	0.02054		215.528	0.02739
219.054	0.12663		210.565	0.12352		210.502	0.0885		215.012	0.04793		215.012	0.03074		209.513	0.01955		215.926	0.02871
219.476	0.12622		210.977	0.12921		210.911	0.09126		215.413	0.04671		215.413	0.03132		209.899	0.01984		216.324	0.02835
219.898	0.1261		211.39	0.11748		211.32	0.08399		215.815	0.05008		215.815	0.03053		210.285	0.0199		216.721	0.02638
220.32	0.12264		211.802	0.11918		211.729	0.0912		216.216	0.04524		216.216	0.03134		210.67	0.01837		217.118	0.02659
220.742	0.11818		212.215	0.11701		212.138	0.08645		216.616	0.04755		216.616	0.03221		211.054	0.02028		217.515	0.02709
221.164	0.11331		212.628	0.11718		212.548	0.08921		217.017	0.04433		217.017	0.03134		211.439	0.02021		217.911	0.02823
221.586	0.1193		213.041	0.1166		212.957	0.08868		217.417	0.04428		217.417	0.03099		211.823	0.02177		218.306	0.02727
222.008	0.11636		213.454	0.11243		213.367	0.08522		217.816	0.04349		217.816	0.03129		212.206	0.02032		218.702	0.02813
222.43	0.11654		213.868	0.10622		213.776	0.08053		218.215	0.04413		218.215	0.03171		212.589	0.02157		219.096	0.02765
222.851	0.11109		214.281	0.11267		214.186	0.0885		218.613	0.04464		218.613	0.03102		212.971	0.02137		219.49	0.02686
223.273	0.10886		214.695	0.10962		214.596	0.07894		219.012	0.04558		219.012	0.03067		213.353	0.02177		219.883	0.02712
223.694	0.10762		215.108	0.1112		215.005	0.07824		219.409	0.04344		219.409	0.03292		213.734	0.02109		220.276	0.02752
224.115	0.10927		215.522	0.10463		215.414	0.07865		219.806	0.04438		219.806	0.03124		214.114	0.02244		220.668	0.02643
224.536	0.10674		215.936	0.10457		215.823	0.08035		220.203	0.04546		220.203	0.031		214.494	0.02085		221.06	0.0252
224.956	0.10311		216.35	0.10041		216.233	0.07666		220.599	0.0438		220.599	0.03068		214.874	0.02118		221.451	0.02616
225.377	0.10152		216.763	0.09795		216.642	0.07707		220.994	0.04466		220.994	0.03019		215.252	0.02129		221.841	0.02661
225.797	0.10023		217.177	0.10182		217.05	0.07279		221.389	0.04041		221.389	0.03031		215.63	0.02266		222.231	0.0278
226.216	0.09595		217.59	0.09906		217.459	0.07202		221.783	0.04401		221.783	0.0316		216.008	0.0229		222.62	0.02515
226.635	0.1007		218.004	0.09789		217.867	0.0739		222.176	0.04187		222.176	0.0309		216.385	0.02247		223.008	0.02401
227.054	0.09595		218.417	0.09713		218.275	0.06886		222.569	0.04264		222.569	0.03078		216.761	0.0229		223.396	0.02648
227.472	0.0973		218.83	0.0956		218.683	0.06909		222.962	0.04192		222.962	0.031		217.136	0.02234		223.783	0.02714
227.89	0.09226		219.243	0.0922		219.09	0.07009		223.353	0.04017		223.353	0.03048		217.511	0.02227		224.169	0.02691
228.308	0.09384		219.655	0.09097		219.497	0.07003		223.744	0.04132		223.744	0.03052		217.885	0.02264		224.555	0.02661
228.725	0.09126		220.068	0.08598		219.904	0.07196		224.135	0.04033		224.135	0.03083		218.259	0.02203		224.94	0.02575
229.141	0.08944		220.48	0.09038		220.31	0.06639		224.524	0.03815		224.524	0.03025		218.632	0.02286		225.324	0.02676
229.557	0.08739		220.892	0.08475		220.716	0.06563		224.913	0.03961		224.913	0.03029		219.004	0.02196		225.707	0.02512
229.972	0.08463		221.303	0.08545		221.122	0.06111		225.301	0.03942		225.301	0.03077		219.375	0.02244		226.09	0.02484
230.387	0.08387		221.714	0.08481		221.527	0.06387		225.689	0.04038		225.689	0.02968		219.746	0.02284		226.472	0.02492
230.802	0.08446		222.125	0.08223		221.931	0.0617		226.076	0.03932		226.076	0.03071		220.116	0.02279		226.853	0.02406
231.215	0.08493		222.536	0.08774		222.335	0.06106		226.462	0.03997		226.462	0.02957		220.485	0.02144		227.234	0.02441
231.628	0.08147		222.946	0.08381		222.739	0.061		226.847	0.03824		226.847	0.02978		220.854	0.02185		227.614	0.02396
232.041	0.07801		223.355	0.08246		223.142	0.0556		227.232	0.0373		227.232	0.02967		221.221	0.02326		227.993	0.02386
232.452	0.0763		223.764	0.08293		223.545	0.06041		227.616	0.03512		227.616	0.02994		221.589	0.021		228.371	0.0233
232.864	0.08176		224.173	0.07595		223.947	0.05742		227.999	0.03791		227.999	0.02974		221.955	0.02118		228.749	0.02482
233.274	0.07748		224.581	0.07437		224.348	0.0593		228.382	0.03649		228.382	0.03021		222.321	0.02266		229.126	0.02325
233.684	0.07765		224.989	0.07607		224.749	0.05988		228.763	0.03687		228.763	0.02896		222.686	0.02343		229.502	0.02482
234.093	0.07548		225.396	0.07331		225.149	0.05701		229.145	0.03754		229.145	0.02902		223.05	0.02223		229.878	0.02474
234.501	0.07449		225.803	0.07062		225.548	0.05795		229.525	0.03639		229.525	0.02949		223.414	0.02255		230.253	0.02323
234.909	0.07296		226.209	0.07009		225.947	0.05249		229.904	0.0361		229.904	0.02974		223.777	0.02269		230.627	0.0234
235.316	0.07367		226.614	0.06974		226.346	0.05519		230.283	0.03384		230.283	0.02951		224.139	0.02304		231	0.02234
235.722	0.06815		227.019	0.07308		226.743	0.05443		230.662	0.03593		230.662	0.02868		224.501	0.0221		231.373	0.02376
236.127	0.07038		227.423	0.06821		227.14	0.05308		231.039	0.03564		231.039	0.02883		224.862	0.02233		231.745	0.02189
236.532	0.06328		227.827	0.0685		227.536	0.05607		231.416	0.03367		231.416	0.02825		225.223	0.02153		232.117	0.02257
236.936	0.06716		228.23	0.06704		227.932	0.05314		231.792	0.03459		231.792	0.02783		225.582	0.0226		232.487	0.02313
237.339	0.06147		228.632	0.0688		228.327	0.05232		232.167	0.03254		232.167	0.02855		225.941	0.02286		232.857	0.02272
237.742	0.06381		229.033	0.0671		228.721	0.04815		232.542	0.03261		232.542	0.02697		226.3	0.0222		233.227	0.02323
238.144	0.06141		229.434	0.06457		229.114	0.05202		232.916	0.03237		232.916	0.02762		226.658	0.02325		233.596	0.02204
238.545	0.06129		229.835	0.06276		229.507	0.04809		233.289	0.03348		233.289	0.02766		227.015	0.02255		233.964	0.02161
238.945	0.06264		230.234	0.05859		229.899	0.04815		233.662	0.03107		233.662	0.02629		227.371	0.02163		234.331	0.02239
239.344	0.06082		230.633	0.06293		230.29	0.04733		234.033	0.03261		234.033	0.02649		227.727	0.02166		234.698	0.02272
239.743	0.06094		231.031	0.06264		230.681	0.04757		234.405	0.03098		234.405	0.02675		228.083	0.02174		235.064	0.0205
240.141	0.06346		231.429	0.06111		231.07	0.04698		234.775	0.02999		234.775	0.02698		228.438	0.02201		235.43	0.02181
240.538	0.05683		231.825	0.05859		231.46	0.04457		235.145	0.0311		235.145	0.02698		228.792	0.02229		235.795	0.02176
240.934	0.05789		232.221	0.05484		231.848	0.04457		235.515	0.03312		235.515	0.02551		229.146	0.02229		236.16	0.02131
241.33	0.05748		232.616	0.0573		232.235	0.04088		235.884	0.031		235.884	0.02605		229.499	0.02174		236.524	0.02209
241.725	0.05455		233.011	0.05842		232.622	0.04387		236.252	0.03187		236.252	0.02466		229.852	0.02157		236.887	0.0202
242.119	0.05431		233.405	0.05466		233.008	0.04323		236.619	0.03023		236.619	0.02537		230.204	0.02196		237.25	0.02027
242.512	0.05243		233.798	0.05302		233.394	0.0417		236.986	0.02881		236.986	0.02581		230.555	0.02107		237.613	0.02164
242.905	0.0512		234.19	0.0515		233.778	0.04123		237.353	0.02915		237.353	0.02455		230.907	0.02244		237.975	0.02088
243.297	0.05062		234.581	0.05267		234.162	0.03906		237.719	0.02997		237.719	0.02449		231.257	0.02183		238.336	0.01984
243.688	0.05161		234.972	0.04821		234.545	0.03894		238.084	0.02922		238.084	0.02459		231.608	0.02212		238.697	0.02085
244.079	0.04927		235.362	0.05191		234.928	0.04164		238.449	0.02802		238.449	0.02551		231.957	0.02196		239.058	0.02025
244.469	0.05021		235.751	0.0495		235.31	0.04047		238.813	0.02821		238.813	0.02428		232.307	0.0217		239.418	0.01868
244.858	0.04856		236.14	0.04762		235.691	0.03883		239.177	0.02739		239.177	0.02342		232.656	0.02214		239.777	0.01881
245.246	0.04698		236.528	0.0454		236.071	0.03683		239.54	0.02843		239.54	0.02398		233.004	0.02194		240.136	0.01906
245.634	0.04927		236.915	0.04733		236.451	0.03941		239.903	0.02701		239.903	0.02318		233.352	0.02181		240.495	0.01886
246.021	0.04804		237.301	0.04587		236.83	0.03595		240.265	0.02638		240.265	0.02349		233.7	0.02039		240.854	0.01785
246.408	0.04217		237.686	0.04475		237.208	0.03431		240.627	0.02622		240.627	0.02329		234.047	0.02124		241.212	0.01833
246.794	0.04581		238.071	0.04528		237.585	0.03636		240.988	0.02593		240.988	0.02311		234.394	0.02139		241.569	0.01775
247.179	0.04674		238.456	0.04633		237.962	0.03718		241.349	0.02838		241.349	0.0215		234.741	0.02043		241.926	0.01883
247.563	0.04282		238.839	0.04305		238.339	0.03478		241.71	0.02607		241.71	0.02194		235.087	0.02148		242.283	0.01803
247.947	0.0437		239.222	0.04264		238.714	0.03413		242.07	0.02715		242.07	0.02219		235.433	0.02135		242.64	0.01798
248.331	0.04405		239.604	0.04147		239.089	0.03331		242.43	0.02612		242.43	0.02189		235.779	0.02106		242.996	0.01732
248.713	0.04463		239.985	0.04164		239.464	0.03267		242.789	0.02509		242.789	0.02088		236.125	0.02004		243.352	0.01767
249.096	0.04164		240.366	0.04106		239.837	0.03361		243.148	0.02576		243.148	0.02201		236.47	0.0206		243.708	0.01704
249.477	0.04082		240.746	0.04065		240.21	0.03308		243.507	0.02326		243.507	0.02086		236.815	0.02041		244.064	0.01788
249.858	0.04194		241.125	0.03953		240.583	0.03114		243.865	0.02396		243.865	0.02086		237.159	0.0206		244.419	0.01714
250.239	0.03736		241.504	0.03912		240.955	0.03109		244.224	0.02352		244.224	0.02055		237.504	0.02017		244.774	0.01664
250.619	0.04029		241.882	0.03566		241.326	0.02891		244.581	0.02177		244.581	0.02145		237.848	0.0198		245.129	0.01689
250.998	0.03806		242.26	0.03924		241.697	0.03138		244.939	0.0228		244.939	0.01988		238.192	0.01958		245.483	0.01793
251.378	0.04035		242.637	0.03742		242.067	0.03097		245.296	0.02309		245.296	0.02		238.536	0.01863		245.837	0.01674
251.756	0.03672		243.013	0.03449		242.437	0.02927		245.653	0.02208		245.653	0.02032		238.879	0.02104		246.192	0.0154
252.134	0.03279		243.389	0.03232		242.807	0.03021		246.01	0.02181		246.01	0.0203		239.223	0.02087		246.546	0.01649
252.512	0.03519		243.764	0.03425		243.175	0.02622		246.367	0.02295		246.367	0.01923		239.566	0.0198		246.899	0.01558
252.889	0.03543		244.139	0.03455		243.544	0.03021		246.723	0.02249		246.723	0.01952		239.909	0.02083		247.253	0.01586
253.266	0.03425		244.513	0.03384		243.911	0.02827		247.079	0.02117		247.079	0.01916		240.253	0.02032		247.607	0.0151
253.643	0.0349		244.886	0.03396		244.279	0.02698		247.435	0.02189		247.435	0.01893		240.595	0.01951		247.96	0.01613
254.019	0.03126		245.259	0.03249		244.646	0.02651		247.791	0.02239		247.791	0.01877		240.938	0.01881		248.313	0.01553
254.394	0.03273		245.632	0.03302		245.012	0.02774		248.146	0.02138		248.146	0.0196		241.281	0.02014		248.667	0.01479
254.77	0.03296		246.004	0.02897		245.378	0.02839		248.502	0.02112		248.502	0.01836		241.624	0.0201		249.02	0.01449
255.145	0.03085		246.375	0.03326		245.744	0.02645		248.857	0.0197		248.857	0.01839		241.966	0.01863		249.373	0.01401
255.519	0.02979		246.746	0.03155		246.109	0.02358		249.212	0.02172		249.212	0.01896		242.309	0.01905		249.726	0.01391
255.894	0.03337		247.117	0.03167		246.474	0.02598		249.568	0.02071		249.568	0.01774		242.651	0.01892		250.079	0.01454
256.268	0.02997		247.487	0.03062		246.839	0.02328		249.923	0.01881		249.923	0.01832		242.993	0.01876		250.431	0.01432
256.642	0.02827		247.857	0.03114		247.203	0.02364		250.277	0.01874		250.277	0.01748		243.336	0.01852		250.784	0.01325
257.015	0.02862		248.226	0.02716		247.567	0.02334		250.632	0.01972		250.632	0.01753		243.678	0.01795		251.137	0.01469
257.388	0.02962		248.595	0.02809		247.93	0.02446		250.987	0.02001		250.987	0.01736		244.02	0.01839		251.49	0.01308
257.761	0.02839		248.964	0.02804		248.293	0.02587		251.342	0.01705		251.342	0.01656		244.362	0.01877		251.842	0.01341
258.134	0.02809		249.332	0.03038		248.656	0.02375		251.696	0.01963		251.696	0.01705		244.704	0.0187		252.195	0.01442
258.507	0.02639		249.7	0.02786		249.019	0.02364		252.051	0.01833		252.051	0.01683		245.047	0.01864		252.547	0.01308
258.879	0.02651		250.067	0.02768		249.381	0.02457		252.405	0.01828		252.405	0.01638		245.389	0.0171		252.9	0.01421
259.252	0.0244		250.434	0.02534		249.744	0.02176		252.76	0.01862		252.76	0.01733		245.62	0.0187		253.138	0.01459
259.624	0.02581		250.801	0.0254		250.106	0.02129		253.114	0.01816		253.114	0.01653		245.874	0.01736		253.4	0.01366
259.995	0.02469		251.168	0.02651		250.467	0.02147		253.469	0.0166		253.469	0.01608		246.193	0.0194		253.729	0.01379
260.367	0.02493		251.534	0.02545		250.829	0.02029		253.823	0.01751		253.823	0.01612		246.535	0.01864		254.082	0.01222
260.739	0.02381		251.9	0.02416		251.19	0.02065		254.177	0.01698		254.177	0.01617		246.767	0.01818		254.32	0.01192
261.11	0.02452		252.266	0.02592		251.551	0.01971		254.417	0.01763		254.417	0.01558		246.998	0.01771		254.559	0.01214
261.482	0.02364		252.632	0.02499		251.913	0.02123		254.68	0.01643		254.68	0.01585		247.34	0.01732		254.911	0.01373
261.853	0.0227		252.997	0.02405		252.273	0.02111		255.011	0.0164		255.011	0.01529		247.793	0.01699		255.378	0.01103
262.224	0.02328		253.363	0.02452		252.634	0.01965		255.365	0.01623		255.365	0.01511		248.135	0.01732		255.73	0.01235
262.595	0.02317		253.728	0.02328		252.995	0.0183		255.605	0.01732		255.605	0.01493		248.366	0.0168		255.969	0.01278
262.967	0.02276		254.092	0.02317		253.355	0.0166		255.844	0.01619		255.844	0.01423		248.597	0.01767		256.207	0.01202
263.338	0.02117		254.457	0.02287		253.716	0.01707		256.199	0.0165		256.199	0.01531		248.939	0.01634		256.559	0.01272
263.709	0.02194		254.822	0.02082		254.076	0.0173		256.668	0.01518		256.668	0.01478		249.281	0.01704		256.912	0.01118
264.079	0.0193		255.186	0.02152		254.436	0.01894		257.022	0.01515		257.022	0.01535		249.512	0.01686		257.15	0.01182
264.45	0.02117		255.55	0.01959		254.796	0.01853		257.261	0.01508		257.261	0.01389		249.854	0.01553		257.502	0.01093
264.821	0.02182		255.914	0.02106		255.156	0.01589		257.501	0.01559		257.501	0.01366		250.085	0.01686		257.74	0.01129
265.192	0.02117		256.278	0.01935		255.516	0.01595		257.855	0.01486		257.855	0.01493		250.316	0.01531		257.978	0.01118
265.563	0.01859		256.642	0.01947		255.876	0.01648		258.209	0.01311		258.209	0.0139		250.657	0.01513		258.33	0.01136
265.933	0.01912		257.006	0.01924		256.236	0.01765		258.448	0.01503		258.448	0.01392		251.11	0.01697		258.796	0.0102
266.184	0.01982		257.37	0.02012		256.596	0.0163		258.803	0.01474		258.803	0.01314		251.451	0.01537		259.148	0.01053
266.459	0.01806		257.734	0.01977		256.956	0.01443		259.042	0.01378		259.042	0.0136		251.737	0.01506		259.443	0.01131
266.805	0.01935		258.097	0.01824		257.315	0.01648		259.281	0.01381		259.281	0.01297		252.023	0.01596		259.737	0.01088
267.176	0.0176		258.461	0.01959		257.675	0.01748		259.635	0.01342		259.635	0.01389		252.309	0.01452		260.032	0.01045
267.427	0.01642		258.824	0.01724		258.035	0.01689		260.103	0.0147		260.103	0.01297		252.705	0.01518		260.44	0.01068
267.677	0.01595		259.188	0.01818		258.278	0.01478		260.457	0.01349		260.457	0.01214		252.935	0.01537		260.677	0.01043
268.048	0.01625		259.551	0.01824		258.545	0.01683		260.753	0.01359		260.753	0.01266		253.287	0.0157		261.04	0.00964
268.539	0.01742		259.915	0.01455		258.881	0.01531		261.049	0.01268		261.049	0.01255		253.505	0.0146		261.265	0.01025
268.909	0.01836		260.278	0.0166		259.241	0.01326		261.345	0.01241		261.345	0.01285		253.735	0.01408		261.501	0.00959
269.16	0.01683		260.641	0.01677		259.484	0.01343		261.756	0.01219		261.756	0.01189		254.074	0.01421		261.852	0.01038
269.411	0.01642		260.887	0.01636		259.727	0.01537		261.994	0.01246		261.994	0.01241		254.525	0.01404		262.316	0.00929
269.781	0.0166		261.156	0.01783		260.087	0.01167		262.358	0.01236		262.358	0.01228		254.864	0.01434		262.666	0.01083
270.152	0.02029		261.496	0.01648		260.563	0.0139		262.584	0.01263		262.584	0.01249		255.158	0.01382		262.968	0.00977
270.402	0.01566		261.859	0.01455		260.923	0.01384		262.822	0.012		262.822	0.01121		255.495	0.0146		263.316	0.00942
270.773	0.01548		262.105	0.01607		261.166	0.01284		263.174	0.01111		263.174	0.01138		255.832	0.01436		263.663	0.00952
271.023	0.01636		262.351	0.01367		261.409	0.01273		263.641	0.01263		263.641	0.01137		256.057	0.01368		263.895	0.00836
271.273	0.01548		262.714	0.01455		261.768	0.01349		263.992	0.01174		263.992	0.01165		256.394	0.01301		264.242	0.00894
271.643	0.01625		263.195	0.01372		262.128	0.01296		264.296	0.01126		264.296	0.01118		256.729	0.01353		264.588	0.00881
272.133	0.01413		263.558	0.01326		262.371	0.01378		264.645	0.01169		264.645	0.01099		257.065	0.0132		264.933	0.00836
272.503	0.01408		263.804	0.01431		262.73	0.01202		264.994	0.01094		264.994	0.01134		257.4	0.01275		265.279	0.00841
272.813	0.01455		264.049	0.01284		262.973	0.01103		265.228	0.01121		265.228	0.01022		257.734	0.01373		265.623	0.00858
273.123	0.01326		264.413	0.01361		263.216	0.01038		265.576	0.01154		265.576	0.01077		258.068	0.01329		265.967	0.00745
273.433	0.01302		264.776	0.01384		263.575	0.01261		265.924	0.01085		265.924	0.00974		258.401	0.01283		266.311	0.0079
273.862	0.01425		265.021	0.01238		264.051	0.01079		266.271	0.01106		266.271	0.01034		258.701	0.01231		266.62	0.0076
274.111	0.01284		265.384	0.01331		264.41	0.01038		266.618	0.01116		266.618	0.00954		259.011	0.01217		266.94	0.00861
274.493	0.0139		265.629	0.01355		264.711	0.0115		266.965	0.00986		266.965	0.01046		259.188	0.01211		267.122	0.00846
274.729	0.01519		265.875	0.01196		265.011	0.01097		267.311	0.00938		267.311	0.0104		259.497	0.01327		267.44	0.00775
274.978	0.01355		266.238	0.01196		265.312	0.01161		267.656	0.0101		267.656	0.00994		259.839	0.01088		267.793	0.00896
275.346	0.01255		266.718	0.0115		265.728	0.01044		267.967	0.00967		267.967	0.00928		260.113	0.01231		268.076	0.00702
275.835	0.01155		267.081	0.01202		265.97	0.01114		268.288	0.00991		268.288	0.00965		260.387	0.01224		268.358	0.00684
276.203	0.01326		267.384	0.01238		266.34	0.00991		268.471	0.01013		268.471	0.00965		260.605	0.0116		268.582	0.00752
276.52	0.01214		267.688	0.01015		266.57	0.01097		268.791	0.00921		268.791	0.00949		260.822	0.01152		268.806	0.00778
276.886	0.01261		267.991	0.01015		266.811	0.01109		269.145	0.0095		269.145	0.00917		261.149	0.01187		269.143	0.0072
277.251	0.0115		268.412	0.00909		267.168	0.00833		269.429	0.00991		269.429	0.00885		261.376	0.01036		269.377	0.0075
277.495	0.01067		268.657	0.01056		267.642	0.01056		269.713	0.0083		269.713	0.00902		261.801	0.01206		269.815	0.00755
277.86	0.01015		269.03	0.00938		267.999	0.00944		269.939	0.00851		269.939	0.0091		261.948	0.01161		269.967	0.00707
278.224	0.01097		269.262	0.00985		268.307	0.01079		270.164	0.00863		270.164	0.00818		262.146	0.01183		270.17	0.00674
278.587	0.01103		269.506	0.01056		268.662	0.01003		270.502	0.00875		270.502	0.00839		262.589	0.01171		270.627	0.00641
278.95	0.0105		269.867	0.00944		269.016	0.00886		270.737	0.0083		270.737	0.00825		262.848	0.01217		270.894	0.00692
279.312	0.01073		270.346	0.00985		269.253	0.00862		271.177	0.00926		271.177	0.00824		263.11	0.012		271.163	0.00684
279.674	0.01062		270.706	0.00868		269.607	0.00804		271.33	0.00883		271.33	0.00781		263.373	0.01154		271.434	0.0078
280.036	0.01026		271.018	0.0095		269.96	0.00909		271.535	0.00914		271.535	0.00875		263.637	0.0109		271.707	0.00634
			271.376	0.00897		270.313	0.00868		271.994	0.00873		271.994	0.00754		263.902	0.01047		271.98	0.00651
			271.733	0.00979		270.665	0.00757		272.262	0.00801		272.262	0.00859		264.168	0.0108		272.254	0.00656
			271.973	0.00874		271.017	0.00804		272.533	0.00827		272.533	0.00786		264.433	0.01042		272.528	0.00606
			272.33	0.00862		271.368	0.00903		272.805	0.00755		272.805	0.00759		264.699	0.01047		272.801	0.00674
			272.687	0.00774		271.718	0.00809		273.079	0.00794		273.079	0.00718		264.964	0.0116		273.074	0.00593
			273.043	0.00739		272.034	0.00809		273.354	0.00803		273.354	0.00776		265.228	0.01053		273.346	0.00631
			273.399	0.00944		272.36	0.00716		273.629	0.00777		273.629	0.00714		265.49	0.01073		273.617	0.00624
			273.754	0.00938		272.546	0.00686		273.904	0.00779		273.904	0.0076		265.752	0.00911		273.887	0.00702
			274.109	0.00938		272.871	0.00792		274.179	0.00786		274.179	0.00737		266.012	0.00987		274.154	0.00747
			274.463	0.00768		273.23	0.00792		274.453	0.00806		274.453	0.00708		266.269	0.01001		274.42	0.00654
			274.781	0.00886		273.519	0.00798		274.727	0.00818		274.727	0.00703		266.526	0.0095		274.684	0.00626
			275.111	0.00821		273.807	0.00663		274.999	0.00722		274.999	0.00703		266.78	0.00933		274.946	0.00578
			275.299	0.00798		274.036	0.00622		275.27	0.00726		275.27	0.00709		267.032	0.00915		275.206	0.00523
			275.627	0.0078		274.264	0.00798		275.539	0.00678		275.539	0.00689		267.282	0.00953		275.463	0.00591
			275.99	0.00768		274.608	0.00891		275.806	0.00649		275.806	0.0075		267.53	0.00948		275.719	0.00535
			276.281	0.00604		274.846	0.00739		276.071	0.00702		276.071	0.00691		267.777	0.0099		275.974	0.00548
			276.572	0.00815		275.293	0.00628		276.334	0.00659		276.334	0.00656		268.022	0.00931		276.226	0.0053
			276.804	0.0095		275.448	0.00692		276.596	0.00688		276.596	0.00689		268.266	0.00863		276.477	0.00495
			277.034	0.00663		275.656	0.00663		276.855	0.00592		276.855	0.0061		268.508	0.0088		276.727	0.00472
			277.382	0.00698		276.122	0.00534		277.112	0.0056		277.112	0.00615		268.75	0.00926		276.976	0.0049
			277.622	0.0071		276.394	0.00528		277.367	0.00596		277.367	0.00584		268.99	0.00872		277.224	0.00518
			278.074	0.0061		276.669	0.00651		277.621	0.00599		277.621	0.00598		269.23	0.0085		277.471	0.00437
			278.23	0.0061		276.946	0.00504		277.874	0.0056		277.874	0.0054		269.47	0.00848		277.718	0.00545
			278.44	0.00727		277.223	0.00563		278.125	0.0064		278.125	0.00549		269.709	0.00837		277.965	0.00518
			278.911	0.00698		277.502	0.0068		278.375	0.00642		278.375	0.006		269.949	0.00797		278.212	0.0049
			279.186	0.00622		277.782	0.00528		278.624	0.00563		278.624	0.00576		270.188	0.00837		278.459	0.00482
			279.464	0.00669		278.061	0.00528		278.873	0.0058		278.873	0.00559		270.428	0.00784		278.706	0.00525
			279.743	0.00692		278.34	0.00622		279.121	0.00604		279.121	0.00603		270.668	0.00793		278.953	0.0048
			280.024	0.00598		278.619	0.00563		279.369	0.0052		279.369	0.00575		270.908	0.00749		279.201	0.0047
[truncated: 50 more rows]

## Sheet: Supplementary Figure 10
Fig. S10
[truncated: 1,402 more rows]

## Sheet: Supplementary Figure 11
Fig. S11a					Fig. S11b
[truncated: 5,883 more rows]

[truncated: 6 more sheets: Supplementary Figure 15, Supplementary Figure 16, Supplementary Figure 17, Supplementary Figure 18, Supplementary Figure 20, Table S1]
